# Supplementary material for: Poly[[octa­aqua­tetra­kis­(μ3-pyridine-2,5-dicarboxyl­ato)copper(II)diytterbium(III)] monohydrate]
Source: Acta Crystallogr Sect E Struct Rep Online. 2011 Apr 22;67(Pt 5):m615–6. doi: 10.1107/S1600536811014048 (PMC3089069; doi:10.1107/S1600536811014048)
Supplement: Supplementary file 1 [file e-67-0m615-sup1.cif]

##############################################################################
#                                                                            #
# This CIF contains the data in a paper accepted for publication in          #
# Acta Crystallographica Section E. It conforms to the requirements of       #
# Notes for Authors for Acta Crystallographica Section E, and has been       #
# peer reviewed under the auspices of the IUCr Commission on Journals.       #
#                                                                            #
# Full details of the Crystallographic Information File format               #
# are given in the paper "The Crystallographic Information File (CIF):       #
# a New Standard Archive File for Crystallography" by S. R. Hall, F. H.      #
# Allen and I. D. Brown [Acta Cryst. (1991), A47, 655-685].                  #
#                                                                            #
# The current version of the core CIF dictionary is obtainable from          #
# ftp://ftp.iucr.org/pub/cif_core.dic.                                       #
#                                                                            #
# Software is freely available for graphical display of the structure(s)     #
# in this CIF. For information consult the CIF software page                 #
# http://www.iucr.org/resources/cif/software.                                #
#                                                                            #
# This file may be used for bona fide research purposes within the           #
# scientific community so long as proper attribution is given to the journal # 
# article from which it was obtained.                                        #
#                                                                            #
##############################################################################
data_global
_audit_creation_method     'PLATON <TABLE ACC> option'
_journal_date_recd_electronic     2011-03-29
_journal_date_accepted     2011-04-14
_journal_name_full     'Acta Crystallographica, Section E'
_journal_year     2011
_journal_volume     67
_journal_issue      5
_journal_page_first     m615
_journal_page_last     m616
_journal_paper_category     QM
_journal_coeditor_code     XU5183
_publ_contact_author_name     'Fwu Ming Shen'
_publ_contact_author_address
;
Department of Biotechnology
Yuanpei University
No.306, Yuanpei St., HsinChu
30015 Taiwan
;
_publ_contact_author_email     'fmshen@mail.ypu.edu.tw'
_publ_contact_author_fax     ?
_publ_contact_author_phone     ?
_publ_section_title
;\
Poly[[octaaquatetrakis(\m~3~-pyridine-2,5-dicarboxylato)copper(II)\
diytterbium(III)] monohydrate]
;
loop_
    _publ_author_name
    _publ_author_address
    'Lush, Shie Fu'
;
Department of General Education Center
Yuanpei University
HsinChu 30015
Taiwan
;
    'Shen, Fwu Ming'
;
Department of Biotechnology
Yuanpei University
No. 306 Yuanpei St.
HsinChu 30015
Taiwan
;
data_I
_chemical_name_systematic
;
Poly[[octaaquatetrakis(\m~3~-pyridine-2,5-
dicarboxylato)copper(II)diytterbium(III)] monohydrate]
;
_chemical_name_common     ?
_chemical_formula_moiety     'C28 H28 Cu N4 O24 Yb2, H2 O'
_chemical_formula_sum     'C28 H30 Cu N4 O25 Yb2'
_chemical_formula_iupac     '[Cu Yb2 (C7 H3 N O4)4 (H2 O)8], H2 O'
_chemical_formula_weight     1232.19
_chemical_melting_point     ?
_symmetry_cell_setting     triclinic
_symmetry_space_group_name_H-M     'P -1'
_symmetry_space_group_name_Hall     '-P 1'
loop_
    _symmetry_equiv_pos_site_id
    _symmetry_equiv_pos_as_xyz
    1 x,y,z
    2 -x,-y,-z
_cell_length_a     7.7120(5)
_cell_length_b     9.2713(6)
_cell_length_c     13.2452(9)
_cell_angle_alpha     75.5290(10)
_cell_angle_beta     76.2160(10)
_cell_angle_gamma     78.1170(10)
_cell_volume     879.73(10)
_cell_formula_units_Z     1
_cell_measurement_reflns_used     5946
_cell_measurement_theta_min     2.50
_cell_measurement_theta_max     25.00
_cell_measurement_temperature     294
_cell_special_details
;
;
_exptl_crystal_description     'tabular'
_exptl_crystal_colour     'green'
_exptl_crystal_size_max     0.15
_exptl_crystal_size_mid     0.15
_exptl_crystal_size_min     0.03
_exptl_crystal_size_rad     ?
_exptl_crystal_density_diffrn     2.326
_exptl_crystal_density_meas     ?
_exptl_crystal_density_method     'Not Measured'
_exptl_crystal_F_000     595
_exptl_absorpt_coefficient_mu     5.980
_exptl_absorpt_correction_type     multi-scan
_exptl_absorpt_process_details     '(SADABS; Bruker, 2001)'
_exptl_absorpt_correction_T_min     0.646
_exptl_absorpt_correction_T_max     0.984
_exptl_special_details
;
;
_diffrn_ambient_temperature     294
_diffrn_radiation_type     'MoK\a'
_diffrn_radiation_wavelength     0.71073
_diffrn_radiation_source     'fine-focus sealed tube'
_diffrn_radiation_monochromator     graphite
_diffrn_measurement_device_type     'Bruker SMART CCD area-detector'
_diffrn_measurement_method     '\f and \w'
_diffrn_detector_area_resol_mean     9
_diffrn_reflns_number     7620
_diffrn_reflns_av_R_equivalents     0.0363
_diffrn_reflns_av_sigmaI/netI     0.0366
_diffrn_reflns_theta_min     1.62
_diffrn_reflns_theta_max     25.20
_diffrn_reflns_theta_full     25.00
_diffrn_measured_fraction_theta_max     0.996
_diffrn_measured_fraction_theta_full     0.996
_diffrn_reflns_limit_h_min     -9
_diffrn_reflns_limit_h_max     9
_diffrn_reflns_limit_k_min     -11
_diffrn_reflns_limit_k_max     10
_diffrn_reflns_limit_l_min     -15
_diffrn_reflns_limit_l_max     15
_refine_special_details
;
Refinement on <i>F</i>^2^ for ALL reflections except those flagged by the user
for potential systematic errors. Weighted <i>R</i>-factors <i>wR</i> and all
goodnesses of fit <i>S</i> are based on <i>F</i>^2^, conventional
<i>R</i>-factors <i>R</i> are based on <i>F</i>, with <i>F</i> set to zero for
negative <i>F</i>^2^. The observed criterion of <i>F</i>^2^ > \s(<i>F</i>^2^)
is used only for calculating -<i>R</i>-factor-obs <i>etc</i>. and is not
relevant to the choice of reflections for refinement. <i>R</i>-factors based
on <i>F</i>^2^ are statistically about twice as large as those based on
<i>F</i>, and <i>R</i>-factors based on ALL data will be even larger.
;
_reflns_number_total     3150
_reflns_number_gt     3010
_reflns_threshold_expression     I>2\s(I)
_refine_ls_structure_factor_coef     Fsqd
_refine_ls_matrix_type     full
_refine_ls_R_factor_all     0.0482
_refine_ls_R_factor_gt     0.0439
_refine_ls_wR_factor_gt     0.0936
_refine_ls_wR_factor_ref     0.0954
_refine_ls_goodness_of_fit_ref     1.179
_refine_ls_restrained_S_all     1.179
_refine_ls_number_reflns     3150
_refine_ls_number_parameters     271
_refine_ls_number_restraints     0
_refine_ls_number_constraints     ?
_refine_ls_hydrogen_treatment     constr
_refine_ls_weighting_scheme     calc
_refine_ls_weighting_details
        'calc w=1/[\s^2^(Fo^2^)+(0.0263P)^2^+10.3050P] where P=(Fo^2^+2Fc^2^)/3'
_atom_sites_solution_hydrogens     geom
_atom_sites_solution_primary     direct
_atom_sites_solution_secondary     difmap
_refine_ls_shift/su_max     0.005
_refine_ls_shift/su_mean     0.000
_refine_diff_density_max     2.775
_refine_diff_density_min     -2.602
_refine_ls_extinction_method     none
loop_
    _atom_type_symbol
    _atom_type_description
    _atom_type_scat_dispersion_real
    _atom_type_scat_dispersion_imag
    _atom_type_scat_source
    Yb Yb -0.3850 5.5486 'International Tables Vol C Tables 4.2.6.8 and 6.1.1.4'
    O O 0.0106 0.0060 'International Tables Vol C Tables 4.2.6.8 and 6.1.1.4'
    N N 0.0061 0.0033 'International Tables Vol C Tables 4.2.6.8 and 6.1.1.4'
    Cu Cu 0.3201 1.2651 'International Tables Vol C Tables 4.2.6.8 and 6.1.1.4'
    H H 0.0000 0.0000 'International Tables Vol C Tables 4.2.6.8 and 6.1.1.4'
    C C 0.0033 0.0016 'International Tables Vol C Tables 4.2.6.8 and 6.1.1.4'
_computing_data_collection     'SMART (Bruker, 2007)'
_computing_cell_refinement     'SAINT (Bruker, 2007)'
_computing_data_reduction     'SAINT (Bruker, 2007)'
_computing_structure_solution     'SHELXS97 (Sheldrick, 2008)'
_computing_structure_refinement     'SHELXL97 (Sheldrick, 2008)'
_computing_molecular_graphics     'PLATON (Spek, 2009)'
_computing_publication_material     'PLATON (Spek, 2009)'
loop_
    _atom_site_type_symbol
    _atom_site_label
    _atom_site_fract_x
    _atom_site_fract_y
    _atom_site_fract_z
    _atom_site_U_iso_or_equiv
    _atom_site_thermal_displace_type
    _atom_site_calc_flag
    _atom_site_refinement_flags
    _atom_site_occupancy
    Yb Yb1 0.54822(5) 0.55527(4) 0.70031(3) 0.02020(10)
                                                      Uani . . 1.000
    Cu Cu1 -0.50000 1.00000 1.00000 0.0294(5) Uani . . 1.000
    O O1 0.6110(8) 0.6005(7) 0.8550(5) 0.0303(17) Uani . . 1.000
    O O2 0.3316(9) 0.5549(8) 0.6123(6) 0.040(2) Uani . . 1.000
    O O3 0.3630(10) 0.4196(7) 0.8421(6) 0.045(2) Uani . . 1.000
    O O4 0.8540(8) 0.4781(7) 0.7109(5) 0.036(2) Uani . . 1.000
    O O5 0.6911(8) 0.6043(6) 0.5249(4) 0.0292(19) Uani . . 1.000
    O O6 0.8886(10) 0.7235(7) 0.3948(5) 0.044(3) Uani . . 1.000
    O O7 0.4698(8) 1.1486(6) 0.8054(5) 0.0300(19) Uani . . 1.000
    O O8 0.6197(8) 1.3112(6) 0.6768(5) 0.033(2) Uani . . 1.000
    O O9 0.3050(9) 0.7337(9) 0.7547(7) 0.0534(19) Uani . . 1.000
    O O10 0.0479(9) 0.6787(9) 0.7398(7) 0.0534(19) Uani . . 1.000
    O O11 -0.4478(8) 1.1832(6) 1.0248(5) 0.0300(17) Uani . . 1.000
    O O12 -0.2411(9) 1.3353(7) 0.9741(5) 0.034(2) Uani . . 1.000
    N N1 0.6426(9) 0.8097(7) 0.6374(5) 0.0213(19) Uani . . 1.000
    N N2 -0.2416(9) 0.9775(8) 0.9285(5) 0.024(2) Uani . . 1.000
    C C1 0.7354(11) 0.8421(9) 0.5374(7) 0.026(3) Uani . . 1.000
    C C2 0.7878(14) 0.9813(10) 0.4904(7) 0.038(3) Uani . . 1.000
    C C3 0.7363(14) 1.0958(10) 0.5471(8) 0.037(3) Uani . . 1.000
    C C4 0.6381(11) 1.0647(9) 0.6510(7) 0.023(2) Uani . . 1.000
    C C5 0.5969(11) 0.9204(8) 0.6927(6) 0.021(2) Uani . . 1.000
    C C6 0.7773(12) 0.7156(10) 0.4794(7) 0.029(3) Uani . . 1.000
    C C7 0.5715(11) 1.1839(9) 0.7168(7) 0.025(3) Uani . . 1.000
    C C8 -0.1440(12) 0.8674(10) 0.8796(7) 0.030(3) Uani . . 1.000
    C C9 0.0322(11) 0.8752(9) 0.8247(7) 0.026(3) Uani . . 1.000
    C C10 0.1051(11) 1.0033(9) 0.8160(7) 0.026(2) Uani . . 1.000
    C C11 0.0035(11) 1.1185(9) 0.8637(7) 0.027(3) Uani . . 1.000
    C C12 -0.1703(11) 1.1007(9) 0.9198(6) 0.023(2) Uani . . 1.000
    C C13 0.1376(12) 0.7481(11) 0.7720(8) 0.035(3) Uani . . 1.000
    C C14 -0.2915(11) 1.2177(9) 0.9759(6) 0.022(2) Uani . . 1.000
    O O13 0.035(3) 0.497(2) 0.9652(15) 0.073(8) Uani . . 0.500
    H H1A 0.66390 0.53210 0.89360 0.0800 Uiso . . 1.000
    H H1B 0.53470 0.64950 0.89350 0.0800 Uiso . . 1.000
    H H2A 0.21830 0.57560 0.64460 0.0800 Uiso . . 1.000
    H H2B 0.33500 0.49070 0.57830 0.0800 Uiso . . 1.000
    H H2C 0.85660 0.99810 0.42180 0.0450 Uiso calc R 1.000
    H H3A 0.36350 0.33120 0.83550 0.0800 Uiso . . 1.000
    H H3B 0.28010 0.43640 0.89150 0.0800 Uiso . . 1.000
    H H3C 0.76680 1.19130 0.51630 0.0450 Uiso calc R 1.000
    H H4A 0.91280 0.52870 0.72840 0.0800 Uiso . . 1.000
    H H4B 0.92920 0.41980 0.67930 0.0800 Uiso . . 1.000
    H H5A 0.53430 0.89870 0.76270 0.0250 Uiso calc R 1.000
    H H8A -0.19600 0.78400 0.88270 0.0350 Uiso calc R 1.000
    H H10A 0.22200 1.01180 0.77820 0.0300 Uiso calc R 1.000
    H H11A 0.05020 1.20550 0.85840 0.0320 Uiso calc R 1.000
    H H13A 0.01660 0.56250 0.90790 0.0800 Uiso . . 0.500
    H H13B -0.04850 0.44950 0.96530 0.0800 Uiso . . 0.500
loop_
    _atom_site_aniso_label
    _atom_site_aniso_U_11
    _atom_site_aniso_U_22
    _atom_site_aniso_U_33
    _atom_site_aniso_U_12
    _atom_site_aniso_U_13
    _atom_site_aniso_U_23
    Yb1 0.0224(2) 0.0149(2) 0.0232(2) -0.00370(10)
                                                 0.00080(10)
                                                           -0.00860(10)
    Cu1 0.0187(7) 0.0260(8) 0.0449(9) -0.0005(6) 0.0028(6) -0.0211(7)
    O1 0.035(3) 0.026(3) 0.029(3) 0.007(3) -0.006(3) -0.014(3)
    O2 0.029(3) 0.049(4) 0.052(4) -0.003(3) -0.004(3) -0.036(3)
    O3 0.056(5) 0.021(3) 0.045(4) -0.006(3) 0.016(3) -0.009(3)
    O4 0.025(3) 0.039(4) 0.050(4) 0.000(3) -0.003(3) -0.028(3)
    O5 0.043(4) 0.024(3) 0.024(3) -0.013(3) 0.004(3) -0.015(2)
    O6 0.058(5) 0.030(4) 0.037(4) -0.016(3) 0.022(3) -0.016(3)
    O7 0.041(4) 0.019(3) 0.030(3) -0.007(3) -0.001(3) -0.009(2)
    O8 0.037(4) 0.017(3) 0.046(4) -0.011(3) 0.005(3) -0.014(3)
    O9 0.026(3) 0.061(3) 0.088(4) -0.008(2) 0.006(3) -0.058(3)
    O10 0.026(3) 0.061(3) 0.088(4) -0.008(2) 0.006(3) -0.058(3)
    O11 0.030(3) 0.025(3) 0.035(3) 0.000(3) 0.000(3) -0.016(3)
    O12 0.036(4) 0.020(3) 0.048(4) -0.002(3) -0.008(3) -0.013(3)
    N1 0.024(4) 0.017(3) 0.023(3) -0.004(3) 0.001(3) -0.009(3)
    N2 0.021(4) 0.023(4) 0.030(4) 0.000(3) -0.004(3) -0.014(3)
    C1 0.021(4) 0.024(4) 0.030(5) 0.000(3) -0.002(3) -0.005(4)
    C2 0.050(6) 0.031(5) 0.030(5) -0.014(4) 0.010(4) -0.012(4)
    C3 0.052(6) 0.020(5) 0.037(5) -0.011(4) 0.003(4) -0.007(4)
    C4 0.023(4) 0.018(4) 0.031(4) -0.005(3) -0.005(3) -0.011(3)
    C5 0.023(4) 0.016(4) 0.026(4) -0.003(3) -0.004(3) -0.008(3)
    C6 0.031(5) 0.027(5) 0.027(5) -0.011(4) -0.006(4) 0.001(4)
    C7 0.024(4) 0.019(4) 0.036(5) 0.000(3) -0.009(4) -0.012(4)
    C8 0.025(4) 0.028(5) 0.040(5) -0.005(4) -0.002(4) -0.019(4)
    C9 0.026(5) 0.024(4) 0.029(4) -0.001(4) -0.004(4) -0.012(4)
    C10 0.021(4) 0.025(4) 0.029(4) -0.001(3) -0.001(3) -0.008(4)
    C11 0.028(5) 0.019(4) 0.032(5) -0.001(3) -0.006(4) -0.004(3)
    C12 0.026(4) 0.018(4) 0.021(4) 0.001(3) -0.004(3) -0.004(3)
    C13 0.021(5) 0.032(5) 0.058(6) 0.001(4) -0.005(4) -0.028(5)
    C14 0.027(4) 0.020(4) 0.019(4) 0.002(3) -0.004(3) -0.007(3)
    O13 0.061(12) 0.087(13) 0.076(14) -0.033(10) 0.026(9) -0.047(12)
_geom_special_details
;
Bond distances, angles <i>etc</i>. have been calculated using the rounded
fractional coordinates. All su's are estimated from the variances of the
(full) variance-covariance matrix. The cell e.s.d.'s are taken into account in
the estimation of distances, angles and torsion angles
;
loop_
    _geom_bond_atom_site_label_1
    _geom_bond_atom_site_label_2
    _geom_bond_site_symmetry_1
    _geom_bond_site_symmetry_2
    _geom_bond_distance
    _geom_bond_publ_flag
    Yb1 N1 . . 2.495(7) yes
    Yb1 O1 . . 2.365(6) yes
    Yb1 O2 . . 2.254(7) yes
    Yb1 O3 . . 2.330(8) yes
    Yb1 O4 . . 2.346(7) yes
    Yb1 O5 . . 2.297(5) yes
    Yb1 O8 . 1_545 2.297(6) yes
    Yb1 O9 . . 2.334(8) yes
    Cu1 N2 . . 1.985(7) yes
    Cu1 N2 . 2_477 1.985(7) ?
    Cu1 O7 . 2_577 2.641(6) ?
    Cu1 O7 . 1_455 2.641(6) yes
    Cu1 O11 . . 1.944(6) yes
    Cu1 O11 . 2_477 1.944(6) ?
    O5 C6 . . 1.285(11) no
    O6 C6 . . 1.235(11) no
    O7 C7 . . 1.255(11) no
    O8 C7 . . 1.259(10) no
    O9 C13 . . 1.241(12) no
    O10 C13 . . 1.239(13) no
    O11 C14 . . 1.288(11) no
    O12 C14 . . 1.224(11) no
    O1 H1A . . 0.8100 no
    O1 H1B . . 0.8200 no
    O2 H2A . . 0.8800 no
    O2 H2B . . 0.8200 no
    O3 H3B . . 0.8200 no
    O3 H3A . . 0.8400 no
    O4 H4A . . 0.8200 no
    O4 H4B . . 0.8200 no
    O13 H13B . . 0.8500 no
    O13 H13A . . 0.8700 no
    N1 C1 . . 1.340(11) no
    N1 C5 . . 1.348(10) no
    N2 C12 . . 1.335(11) no
    N2 C8 . . 1.345(12) no
    C1 C6 . . 1.499(12) no
    C1 C2 . . 1.382(13) no
    C2 C3 . . 1.390(13) no
    C3 C4 . . 1.395(13) no
    C4 C7 . . 1.510(12) no
    C4 C5 . . 1.385(11) no
    C8 C9 . . 1.387(13) no
    C9 C10 . . 1.384(12) no
    C9 C13 . . 1.511(13) no
    C10 C11 . . 1.382(12) no
    C11 C12 . . 1.390(12) no
    C12 C14 . . 1.502(12) no
    C2 H2C . . 0.9300 no
    C3 H3C . . 0.9300 no
    C5 H5A . . 0.9300 no
    C8 H8A . . 0.9300 no
    C10 H10A . . 0.9300 no
    C11 H11A . . 0.9300 no
loop_
    _geom_angle_atom_site_label_1
    _geom_angle_atom_site_label_2
    _geom_angle_atom_site_label_3
    _geom_angle_site_symmetry_1
    _geom_angle_site_symmetry_2
    _geom_angle_site_symmetry_3
    _geom_angle
    _geom_angle_publ_flag
    O1 Yb1 O2 . . . 145.9(2) no
    O1 Yb1 O3 . . . 74.7(2) no
    O1 Yb1 O4 . . . 68.0(2) no
    O1 Yb1 O5 . . . 132.0(2) no
    O1 Yb1 O9 . . . 75.8(3) no
    O1 Yb1 N1 . . . 77.2(2) no
    O1 Yb1 O8 . . 1_545 116.9(2) no
    O2 Yb1 O3 . . . 82.9(3) no
    O2 Yb1 O4 . . . 145.5(2) no
    O2 Yb1 O5 . . . 76.6(2) no
    O2 Yb1 O9 . . . 73.8(3) no
    O2 Yb1 N1 . . . 106.8(2) no
    O2 Yb1 O8 . . 1_545 80.5(2) no
    O3 Yb1 O4 . . . 111.2(2) no
    O3 Yb1 O5 . . . 151.4(2) no
    O3 Yb1 O9 . . . 74.9(3) no
    O3 Yb1 N1 . . . 140.3(2) no
    O3 Yb1 O8 . . 1_545 75.0(2) no
    O4 Yb1 O5 . . . 77.5(2) no
    O4 Yb1 O9 . . . 139.4(3) no
    O4 Yb1 N1 . . . 82.8(2) no
    O4 Yb1 O8 . . 1_545 73.7(2) no
    O5 Yb1 O9 . . . 117.1(3) no
    O5 Yb1 N1 . . . 66.0(2) no
    O5 Yb1 O8 . . 1_545 82.0(2) no
    O9 Yb1 N1 . . . 71.5(3) no
    O8 Yb1 O9 1_545 . . 142.3(3) no
    O8 Yb1 N1 1_545 . . 143.8(2) no
    O11 Cu1 N2 . . . 83.1(3) no
    O7 Cu1 O11 1_455 . . 87.9(2) no
    O11 Cu1 O11 . . 2_477 180.00 no
    O11 Cu1 N2 . . 2_477 96.9(3) no
    O7 Cu1 O11 2_577 . . 92.1(2) no
    O7 Cu1 N2 1_455 . . 80.1(2) no
    O11 Cu1 N2 2_477 . . 96.9(3) no
    N2 Cu1 N2 . . 2_477 180.00 no
    O7 Cu1 N2 2_577 . . 99.9(2) no
    O7 Cu1 O11 1_455 . 2_477 92.1(2) no
    O7 Cu1 N2 1_455 . 2_477 99.9(2) no
    O7 Cu1 O7 1_455 . 2_577 180.00 no
    O11 Cu1 N2 2_477 . 2_477 83.1(3) no
    O7 Cu1 O11 2_577 . 2_477 87.9(2) no
    O7 Cu1 N2 2_577 . 2_477 80.1(2) no
    Yb1 O5 C6 . . . 125.3(5) no
    Cu1 O7 C7 1_655 . . 138.2(6) no
    Yb1 O8 C7 1_565 . . 140.4(6) no
    Yb1 O9 C13 . . . 136.8(7) no
    Cu1 O11 C14 . . . 114.7(5) no
    H1A O1 H1B . . . 107.00 no
    Yb1 O1 H1A . . . 119.00 no
    Yb1 O1 H1B . . . 121.00 no
    Yb1 O2 H2A . . . 117.00 no
    Yb1 O2 H2B . . . 124.00 no
    H2A O2 H2B . . . 107.00 no
    Yb1 O3 H3A . . . 113.00 no
    H3A O3 H3B . . . 107.00 no
    Yb1 O3 H3B . . . 138.00 no
    H4A O4 H4B . . . 105.00 no
    Yb1 O4 H4B . . . 128.00 no
    Yb1 O4 H4A . . . 123.00 no
    H13A O13 H13B . . . 93.00 no
    Yb1 N1 C5 . . . 125.5(5) no
    C1 N1 C5 . . . 117.5(7) no
    Yb1 N1 C1 . . . 116.9(5) no
    Cu1 N2 C12 . . . 111.4(6) no
    C8 N2 C12 . . . 119.2(7) no
    Cu1 N2 C8 . . . 128.8(6) no
    C2 C1 C6 . . . 122.2(8) no
    N1 C1 C6 . . . 114.8(7) no
    N1 C1 C2 . . . 123.0(8) no
    C1 C2 C3 . . . 119.1(9) no
    C2 C3 C4 . . . 118.7(9) no
    C5 C4 C7 . . . 119.7(8) no
    C3 C4 C7 . . . 122.1(8) no
    C3 C4 C5 . . . 118.1(8) no
    N1 C5 C4 . . . 123.5(7) no
    O6 C6 C1 . . . 119.9(8) no
    O5 C6 C1 . . . 115.0(8) no
    O5 C6 O6 . . . 125.2(8) no
    O7 C7 C4 . . . 117.2(7) no
    O8 C7 C4 . . . 117.0(8) no
    O7 C7 O8 . . . 125.7(8) no
    N2 C8 C9 . . . 121.7(8) no
    C8 C9 C13 . . . 119.9(8) no
    C10 C9 C13 . . . 121.4(8) no
    C8 C9 C10 . . . 118.7(8) no
    C9 C10 C11 . . . 119.8(8) no
    C10 C11 C12 . . . 118.2(8) no
    N2 C12 C14 . . . 115.0(7) no
    N2 C12 C11 . . . 122.4(8) no
    C11 C12 C14 . . . 122.7(8) no
    O10 C13 C9 . . . 116.1(9) no
    O9 C13 O10 . . . 126.0(10) no
    O9 C13 C9 . . . 117.4(9) no
    O12 C14 C12 . . . 121.1(8) no
    O11 C14 C12 . . . 114.8(7) no
    O11 C14 O12 . . . 124.1(8) no
    C1 C2 H2C . . . 120.00 no
    C3 C2 H2C . . . 120.00 no
    C4 C3 H3C . . . 121.00 no
    C2 C3 H3C . . . 121.00 no
    N1 C5 H5A . . . 118.00 no
    C4 C5 H5A . . . 118.00 no
    C9 C8 H8A . . . 119.00 no
    N2 C8 H8A . . . 119.00 no
    C9 C10 H10A . . . 120.00 no
    C11 C10 H10A . . . 120.00 no
    C10 C11 H11A . . . 121.00 no
    C12 C11 H11A . . . 121.00 no
loop_
    _geom_torsion_atom_site_label_1
    _geom_torsion_atom_site_label_2
    _geom_torsion_atom_site_label_3
    _geom_torsion_atom_site_label_4
    _geom_torsion_site_symmetry_1
    _geom_torsion_site_symmetry_2
    _geom_torsion_site_symmetry_3
    _geom_torsion_site_symmetry_4
    _geom_torsion
    _geom_torsion_publ_flag
    O1 Yb1 O5 C6 . . . . -31.3(8) no
    O2 Yb1 O5 C6 . . . . 127.4(7) no
    O3 Yb1 O5 C6 . . . . 172.9(7) no
    O4 Yb1 O5 C6 . . . . -75.6(7) no
    O9 Yb1 O5 C6 . . . . 63.8(7) no
    N1 Yb1 O5 C6 . . . . 12.0(7) no
    O8 Yb1 O5 C6 1_545 . . . -150.5(7) no
    O1 Yb1 O9 C13 . . . . -129.3(11) no
    O2 Yb1 O9 C13 . . . . 35.3(10) no
    O3 Yb1 O9 C13 . . . . -51.6(11) no
    O4 Yb1 O9 C13 . . . . -156.7(9) no
    O5 Yb1 O9 C13 . . . . 100.5(11) no
    N1 Yb1 O9 C13 . . . . 149.8(11) no
    O8 Yb1 O9 C13 1_545 . . . -13.5(13) no
    O1 Yb1 N1 C1 . . . . 145.0(6) no
    O1 Yb1 N1 C5 . . . . -40.1(7) no
    O2 Yb1 N1 C1 . . . . -70.1(6) no
    O2 Yb1 N1 C5 . . . . 104.8(7) no
    O3 Yb1 N1 C1 . . . . -169.3(6) no
    O3 Yb1 N1 C5 . . . . 5.6(9) no
    O4 Yb1 N1 C1 . . . . 76.0(6) no
    O4 Yb1 N1 C5 . . . . -109.2(7) no
    O5 Yb1 N1 C1 . . . . -3.5(6) no
    O5 Yb1 N1 C5 . . . . 171.4(7) no
    O9 Yb1 N1 C1 . . . . -135.9(7) no
    O9 Yb1 N1 C5 . . . . 39.0(7) no
    O8 Yb1 N1 C1 1_545 . . . 26.7(8) no
    O8 Yb1 N1 C5 1_545 . . . -158.4(6) no
    O1 Yb1 O8 C7 . . 1_545 1_545 68.2(9) no
    O2 Yb1 O8 C7 . . 1_545 1_545 -80.8(9) no
    O3 Yb1 O8 C7 . . 1_545 1_545 4.4(9) no
    O4 Yb1 O8 C7 . . 1_545 1_545 122.3(9) no
    O5 Yb1 O8 C7 . . 1_545 1_545 -158.4(9) no
    O9 Yb1 O8 C7 . . 1_545 1_545 -33.7(11) no
    N1 Yb1 O8 C7 . . 1_545 1_545 173.9(8) no
    N2 Cu1 O11 C14 . . . . 8.6(6) no
    O7 Cu1 O11 C14 1_455 . . . -71.7(6) no
    N2 Cu1 O11 C14 2_477 . . . -171.4(6) no
    O7 Cu1 O11 C14 2_577 . . . 108.3(6) no
    O11 Cu1 N2 C8 . . . . -179.6(8) no
    O11 Cu1 N2 C12 . . . . -8.3(5) no
    O7 Cu1 N2 C8 1_455 . . . -90.5(7) no
    O7 Cu1 N2 C12 1_455 . . . 80.8(5) no
    O11 Cu1 N2 C8 2_477 . . . 0.4(8) no
    O11 Cu1 N2 C12 2_477 . . . 171.7(5) no
    O7 Cu1 N2 C8 2_577 . . . 89.5(7) no
    O7 Cu1 N2 C12 2_577 . . . -99.2(5) no
    Yb1 O5 C6 O6 . . . . 161.7(7) no
    Yb1 O5 C6 C1 . . . . -17.8(11) no
    Cu1 O7 C7 O8 1_655 . . . -101.7(10) no
    Cu1 O7 C7 C4 1_655 . . . 80.0(10) no
    Yb1 O8 C7 O7 1_565 . . . -13.3(16) no
    Yb1 O8 C7 C4 1_565 . . . 165.0(6) no
    Yb1 O9 C13 O10 . . . . -18.5(18) no
    Yb1 O9 C13 C9 . . . . 170.0(7) no
    Cu1 O11 C14 O12 . . . . 173.2(7) no
    Cu1 O11 C14 C12 . . . . -7.1(9) no
    Yb1 N1 C1 C2 . . . . 176.5(7) no
    Yb1 N1 C1 C6 . . . . -3.0(10) no
    C5 N1 C1 C2 . . . . 1.2(13) no
    C5 N1 C1 C6 . . . . -178.3(8) no
    Yb1 N1 C5 C4 . . . . -173.7(6) no
    C1 N1 C5 C4 . . . . 1.1(13) no
    Cu1 N2 C8 C9 . . . . 174.0(6) no
    C12 N2 C8 C9 . . . . 3.2(13) no
    Cu1 N2 C12 C11 . . . . -173.7(7) no
    Cu1 N2 C12 C14 . . . . 6.8(8) no
    C8 N2 C12 C11 . . . . -1.4(12) no
    C8 N2 C12 C14 . . . . 179.1(7) no
    N1 C1 C2 C3 . . . . -2.8(15) no
    C6 C1 C2 C3 . . . . 176.7(9) no
    N1 C1 C6 O5 . . . . 12.5(12) no
    N1 C1 C6 O6 . . . . -167.0(8) no
    C2 C1 C6 O5 . . . . -167.0(9) no
    C2 C1 C6 O6 . . . . 13.5(14) no
    C1 C2 C3 C4 . . . . 2.0(15) no
    C2 C3 C4 C5 . . . . 0.1(14) no
    C2 C3 C4 C7 . . . . -177.9(9) no
    C3 C4 C5 N1 . . . . -1.8(14) no
    C7 C4 C5 N1 . . . . 176.3(8) no
    C3 C4 C7 O7 . . . . 173.3(9) no
    C3 C4 C7 O8 . . . . -5.1(13) no
    C5 C4 C7 O7 . . . . -4.7(13) no
    C5 C4 C7 O8 . . . . 176.9(8) no
    N2 C8 C9 C10 . . . . -3.3(13) no
    N2 C8 C9 C13 . . . . 179.3(8) no
    C8 C9 C10 C11 . . . . 1.4(13) no
    C13 C9 C10 C11 . . . . 178.8(8) no
    C8 C9 C13 O9 . . . . -157.1(9) no
    C8 C9 C13 O10 . . . . 30.5(13) no
    C10 C9 C13 O9 . . . . 25.5(14) no
    C10 C9 C13 O10 . . . . -146.9(10) no
    C9 C10 C11 C12 . . . . 0.3(13) no
    C10 C11 C12 N2 . . . . -0.3(13) no
    C10 C11 C12 C14 . . . . 179.2(8) no
    N2 C12 C14 O11 . . . . 0.0(10) no
    N2 C12 C14 O12 . . . . 179.7(8) no
    C11 C12 C14 O11 . . . . -179.5(8) no
    C11 C12 C14 O12 . . . . 0.2(12) no
loop_
    _geom_hbond_atom_site_label_D
    _geom_hbond_atom_site_label_H
    _geom_hbond_atom_site_label_A
    _geom_hbond_site_symmetry_A
    _geom_hbond_distance_DH
    _geom_hbond_distance_HA
    _geom_hbond_distance_DA
    _geom_hbond_angle_DHA
    _geom_hbond_publ_flag
    O1 H1A O12 1_645 0.81 1.96 2.757(9) 165 yes
    O1 H1B O11 2_577 0.82 2.02 2.782(9) 153 yes
    O2 H2A O10 . 0.88 1.88 2.670(11) 149 yes
    O2 H2B O5 2_666 0.82 1.87 2.667(9) 163 yes
    O3 H3A O7 1_545 0.84 1.82 2.607(9) 155 yes
    O3 H3B O13 . 0.82 1.95 2.73(2) 159 yes
    O4 H4A O10 1_655 0.82 1.95 2.760(10) 167 yes
    O4 H4B O6 2_766 0.82 1.98 2.802(9) 179 yes
    O13 H13A O10 . 0.87 2.20 3.03(2) 161 yes
    O13 H13B O12 1_545 0.85 1.96 2.81(2) 177 yes
