# Supplementary material for: Poly[[octa­aqua­tetra­kis­(μ3-pyridine-2,5-dicarboxyl­ato)copper(II)diytterbium(III)] monohydrate]
Source: Acta Crystallogr Sect E Struct Rep Online. 2011 Apr 22;67(Pt 5):m615–6. doi: 10.1107/S1600536811014048 (PMC3089069; doi:10.1107/S1600536811014048)
Supplement: Supplementary file 2 [file e-67-0m615-Isup2.hkl]

# 
# h,k,l, Fc-squared, Fo-squared, sigma(Fo-squared) and status flag 
# 
data_I
_shelx_title ' ap06m in P-1' 
_shelx_refln_list_code          4 
_shelx_F_calc_maximum      210.70 
_exptl_crystal_F_000       595.00 
_reflns_d_resolution_high  0.8347 
 
loop_ 
 _symmetry_equiv_pos_as_xyz 
 'x, y, z' 
 '-x, -y, -z' 
 
_cell_length_a     7.7120 
_cell_length_b     9.2713 
_cell_length_c    13.2452 
_cell_angle_alpha  75.529 
_cell_angle_beta   76.216 
_cell_angle_gamma  78.117 
 
_shelx_F_squared_multiplier     1.000 
 
loop_ 
 _refln_index_h 
 _refln_index_k 
 _refln_index_l 
 _refln_F_squared_calc 
 _refln_F_squared_meas 
 _refln_F_squared_sigma 
 _refln_observed_status 
   1   0   0    30412.86    31020.77    383.39 o 
   2   0   0     7872.35     8036.27    138.84 o 
   3   0   0     3505.30     3724.23     60.70 o 
   4   0   0     1534.40     1747.12     79.46 o 
   5   0   0      299.64      390.97     33.23 o 
   6   0   0        7.90       87.29     31.81 o 
   7   0   0      623.08      624.01     56.96 o 
   8   0   0      329.89      325.39     43.89 o 
  -8   1   0      720.29      746.46     60.08 o 
  -7   1   0      715.17      780.82     53.19 o 
  -6   1   0        1.17       80.53     46.28 o 
  -5   1   0      116.80      186.75     31.02 o 
  -4   1   0      700.54      779.24     37.10 o 
  -3   1   0     1549.67     1495.05     23.95 o 
  -2   1   0     6604.12     6337.72    130.24 o 
  -1   1   0     8982.92     8843.48     58.07 o 
   0   1   0     6000.53     5498.34     96.61 o 
   1   1   0     9679.08    10010.43     64.61 o 
   2   1   0     1908.06     2118.70     32.51 o 
   3   1   0      564.16      565.78     25.21 o 
   4   1   0     2281.92     2572.00     56.42 o 
   5   1   0      440.26      372.39     25.95 o 
   6   1   0     1611.05     1519.99     45.67 o 
   7   1   0     1889.78     1710.90     66.59 o 
   8   1   0     4192.38     3855.65    260.77 o 
  -8   2   0       16.42      194.98     66.03 o 
  -7   2   0      665.70      710.63     80.64 o 
  -6   2   0     1883.03     1688.40     86.46 o 
  -5   2   0     3033.82     2895.01    101.37 o 
  -4   2   0     7582.48     7271.50    238.00 o 
  -3   2   0    15803.23    15457.48    364.60 o 
  -2   2   0    20763.60    20495.87    171.93 o 
  -1   2   0    15459.75    14776.56     79.02 o 
   0   2   0    13061.68    12512.22    453.16 o 
   1   2   0     5907.33     6058.91     75.52 o 
   2   2   0      633.87      714.87     29.00 o 
   3   2   0      109.44      155.28     17.27 o 
   4   2   0      427.24      476.60     24.23 o 
   5   2   0     1387.14     1288.90     79.48 o 
   6   2   0     1545.97     1447.61     57.41 o 
   7   2   0     1793.66     1663.87     97.13 o 
   8   2   0     1116.28      992.26    133.86 o 
  -8   3   0       96.96      276.87     57.24 o 
  -7   3   0       22.03      224.39     67.41 o 
  -6   3   0     2601.39     2752.82     85.33 o 
  -5   3   0     3125.57     2909.93    138.12 o 
  -4   3   0     4414.51     3947.60     83.97 o 
  -3   3   0     8209.98     7766.77    149.40 o 
  -2   3   0    19709.64    21188.55    625.39 o 
  -1   3   0     9956.45     9692.81     70.59 o 
   0   3   0     2469.16     2535.42     77.32 o 
   1   3   0        1.55      130.68     14.73 o 
   2   3   0     1578.26     1715.43     35.06 o 
   3   3   0     3862.11     3825.50     75.20 o 
   4   3   0     5581.33     5661.05    133.06 o 
   5   3   0     6323.98     6025.38    446.10 o 
   6   3   0     4720.92     4638.79    179.03 o 
   7   3   0     6483.98     6134.59    473.67 o 
   8   3   0     2407.44     2422.80     86.53 o 
  -7   4   0     1687.23     1621.82    159.24 o 
  -6   4   0     1991.52     2115.95    119.93 o 
  -5   4   0     6494.31     6284.56    193.45 o 
  -4   4   0     4323.33     4354.71     92.80 o 
  -3   4   0    11171.41    10740.60    203.41 o 
  -2   4   0     7359.87     7325.10     79.01 o 
  -1   4   0     3897.96     4223.44     51.86 o 
   0   4   0     1007.71     1101.66     27.66 o 
   1   4   0     1449.62     1745.38     40.68 o 
   2   4   0     4535.91     5402.77     56.65 o 
   3   4   0     1035.64      950.13     47.58 o 
   4   4   0     2666.05     2668.47     92.47 o 
   5   4   0     1660.03     1411.33     50.96 o 
   6   4   0     1862.61     1878.63     66.15 o 
   7   4   0     1465.52     1463.67    110.14 o 
   8   4   0      755.56      841.08     56.89 o 
  -7   5   0      570.75      463.89     88.29 o 
  -6   5   0     1236.59     1410.82    221.99 o 
  -5   5   0     3150.78     3087.41     89.39 o 
  -4   5   0     3275.21     3406.14     88.06 o 
  -3   5   0     2258.61     2344.31    210.55 o 
  -2   5   0      548.67      512.43     35.37 o 
  -1   5   0     1674.15     1688.56     38.02 o 
   0   5   0      969.53     1125.01     31.94 o 
   1   5   0     8560.53     7971.96     74.95 o 
   2   5   0     4589.05     4512.78    149.34 o 
   3   5   0     8255.64     8326.83    181.72 o 
   4   5   0     9855.65    10632.93    314.33 o 
   5   5   0    11916.19    11798.52    356.17 o 
   6   5   0     2194.46     2206.55     73.15 o 
   7   5   0     1910.05     1958.36    154.14 o 
   8   5   0      755.59      848.64    155.77 o 
  -6   6   0     2654.74     2805.39    147.33 o 
  -5   6   0     3693.35     3509.05    155.05 o 
  -4   6   0     4942.30     4755.36    109.28 o 
  -3   6   0     2919.51     3286.54     86.31 o 
  -2   6   0      511.04      622.98     30.33 o 
  -1   6   0      358.60      332.09     26.56 o 
   0   6   0      484.53      626.62     29.05 o 
   1   6   0     1632.78     1491.68     37.08 o 
   2   6   0     1879.74     1749.61     52.27 o 
   3   6   0     2822.49     2735.40     63.46 o 
   4   6   0     3172.85     3040.45     83.07 o 
   5   6   0     3620.68     3755.24     82.27 o 
   6   6   0     2871.45     2614.55    127.60 o 
   7   6   0      123.20      237.43     58.19 o 
   8   6   0       13.65      144.24     43.97 o 
  -5   7   0      347.93      500.18     77.73 o 
  -4   7   0       25.30      163.98     62.15 o 
  -3   7   0      587.35      722.84     89.62 o 
  -2   7   0     1912.28     1944.97     57.78 o 
  -1   7   0     2688.14     2462.66     53.12 o 
   0   7   0     7941.69     7874.61    166.27 o 
   1   7   0     5327.56     5612.95     99.22 o 
   2   7   0     5546.77     4937.10     87.71 o 
   3   7   0     4600.81     4675.74    147.84 o 
   4   7   0     4637.48     4250.01    121.14 o 
   5   7   0     3338.61     3436.20    126.39 o 
   6   7   0     1156.53     1120.53     50.27 o 
   7   7   0      289.60      359.76     61.74 o 
  -4   8   0      163.16      279.40     82.48 o 
  -3   8   0       81.84      209.92     69.10 o 
  -2   8   0      542.28      725.09    152.08 o 
  -1   8   0     8289.70     8374.31    256.44 o 
   0   8   0     3128.28     3153.63     66.38 o 
   1   8   0     2673.15     3026.70    108.25 o 
   2   8   0     3697.90     3495.63     79.70 o 
   3   8   0     1966.81     2158.21     75.69 o 
   4   8   0      531.88      548.18     63.61 o 
   5   8   0       12.15      119.00     40.18 o 
   6   8   0       76.11      151.48     41.05 o 
  -3   9   0     1414.46     1542.04    113.04 o 
  -2   9   0     2422.99     2697.36    185.48 o 
  -1   9   0     2284.62     2757.34     69.15 o 
   0   9   0     4567.18     4440.10     92.35 o 
   1   9   0     3304.34     3589.40     85.58 o 
   2   9   0     2795.62     2942.88     98.14 o 
   3   9   0     1588.81     1798.89     91.12 o 
   4   9   0     1599.23     1682.64     82.29 o 
   5   9   0      288.08      403.59     55.20 o 
   6   9   0        1.11      123.42     78.78 o 
   0  10   0      964.13      994.09     97.92 o 
   1  10   0     1218.89     1413.05     76.50 o 
   2  10   0      712.97      753.06    108.58 o 
   3  10   0      239.00      231.08     53.99 o 
   4  10   0       35.52       53.61     53.24 o 
  -4 -10   1     2170.34     2148.83     98.86 o 
  -3 -10   1     3787.57     3683.70    121.83 o 
  -2 -10   1     2786.49     2865.32    106.14 o 
  -1 -10   1     1428.19     1626.66    117.51 o 
   0 -10   1     1160.96     1137.33     74.71 o 
   1 -10   1      314.41      585.55     95.78 o 
  -5  -9   1     1682.83     1777.78     77.72 o 
  -4  -9   1     2205.17     2113.40     72.64 o 
  -3  -9   1     1862.74     1895.30     68.22 o 
  -2  -9   1     2426.49     2371.49     72.67 o 
  -1  -9   1      872.95     1204.53    216.19 o 
   0  -9   1       51.77      208.67     50.91 o 
   1  -9   1        7.22       58.81     50.60 o 
   2  -9   1       81.73      290.71     57.67 o 
   3  -9   1      581.30      771.72     96.76 o 
  -6  -8   1     2847.50     2888.52     82.91 o 
  -5  -8   1     2816.58     3042.42    128.01 o 
  -4  -8   1     3959.36     3667.17    139.08 o 
  -3  -8   1     3856.96     3604.18     83.80 o 
  -2  -8   1     2264.75     2159.39     65.72 o 
  -1  -8   1      524.56      631.66     61.62 o 
   0  -8   1      166.19      528.29    105.20 o 
   1  -8   1      673.08      987.78     51.05 o 
   2  -8   1     1651.29     1798.05     74.24 o 
   3  -8   1     2495.40     2648.24    130.35 o 
   4  -8   1     1984.56     1745.94    116.16 o 
  -7  -7   1      872.53      894.68     61.47 o 
  -6  -7   1     1339.84     1309.84     53.95 o 
  -5  -7   1     2910.66     2941.12    145.41 o 
  -4  -7   1     1982.08     2003.11    158.52 o 
  -3  -7   1      375.88      435.37     43.21 o 
  -2  -7   1       37.52       90.05     32.00 o 
  -1  -7   1      827.92      956.70     44.78 o 
   0  -7   1      742.17      686.26     33.34 o 
   1  -7   1     1669.70     1801.23     47.00 o 
   2  -7   1     5399.44     5387.42    141.96 o 
   3  -7   1     2809.26     2930.75     92.01 o 
   4  -7   1     4646.16     4693.77    174.87 o 
   5  -7   1     3126.10     2922.80    148.40 o 
  -7  -6   1     2594.01     2549.66     89.12 o 
  -6  -6   1     1969.94     1970.91     61.51 o 
  -5  -6   1     5071.29     4740.62    102.44 o 
  -4  -6   1     3007.91     3366.31     73.58 o 
  -3  -6   1     1350.17     1230.31     59.28 o 
  -2  -6   1      177.64      232.96     41.37 o 
  -1  -6   1      985.76     1226.27     35.19 o 
   0  -6   1      572.47      660.69     30.53 o 
   1  -6   1     1394.67     1474.58     58.45 o 
   2  -6   1     2436.87     2522.68     97.58 o 
   3  -6   1     2912.14     2752.26     65.16 o 
   4  -6   1     2156.10     2329.58    119.65 o 
   5  -6   1     1587.39     1606.89    108.07 o 
   6  -6   1      135.33      239.02     76.45 o 
  -8  -5   1      978.11     1069.36     66.21 o 
  -7  -5   1     2008.20     2021.17    113.58 o 
  -6  -5   1     1928.68     2052.88    137.46 o 
  -5  -5   1      468.00      412.96     31.59 o 
  -4  -5   1       74.46       87.13     24.96 o 
  -3  -5   1      897.42      989.35     42.22 o 
  -2  -5   1     5165.93     4932.06    106.38 o 
  -1  -5   1    17453.05    18618.60    457.10 o 
   0  -5   1    13234.03    13682.59    105.72 o 
   1  -5   1    13844.65    13830.09    196.92 o 
   2  -5   1     8756.17     8838.04     86.62 o 
   3  -5   1     8458.61     7870.02    120.71 o 
   4  -5   1     3724.12     4078.33    141.89 o 
   5  -5   1     2180.87     1966.07    112.90 o 
   6  -5   1       77.87      142.30     65.23 o 
   7  -5   1       40.28      133.83     79.23 o 
  -8  -4   1     1118.51     1182.48     66.51 o 
  -7  -4   1      776.61      901.85     54.57 o 
  -6  -4   1     1340.90     1460.02     52.99 o 
  -5  -4   1      841.07      960.60     38.51 o 
  -4  -4   1       41.08       94.17     22.96 o 
  -3  -4   1     1255.52     1267.00     50.00 o 
  -2  -4   1     1343.37     1306.28     40.80 o 
  -1  -4   1     3608.29     2616.11     49.77 o 
   0  -4   1    10166.80    10866.06    103.17 o 
   1  -4   1     8364.92     8132.39    123.50 o 
   2  -4   1     5902.22     6283.56    126.87 o 
   3  -4   1     2624.75     2461.88     80.49 o 
   4  -4   1       14.67      167.96     76.30 o 
   5  -4   1      238.92      476.97     66.38 o 
   6  -4   1       25.99      126.78     58.58 o 
   7  -4   1      567.91      628.21     83.27 o 
  -8  -3   1      172.53      257.97     45.59 o 
  -7  -3   1      120.05      168.10     37.79 o 
  -6  -3   1        5.16        3.92     37.52 o 
  -5  -3   1      605.06      620.99     69.10 o 
  -4  -3   1     3350.96     3410.88    100.19 o 
  -3  -3   1    10668.85    10514.63    358.64 o 
  -2  -3   1     6664.99     6666.84    142.80 o 
  -1  -3   1    36656.20    34750.46    289.15 o 
   0  -3   1    12699.87    12255.01    279.59 o 
   1  -3   1     7976.44     7315.03    164.92 o 
   2  -3   1     8015.29     8005.59     72.74 o 
   3  -3   1     1587.30     1594.67     47.29 o 
   4  -3   1     1156.55     1119.39     47.80 o 
   5  -3   1       30.78      128.09     33.43 o 
   6  -3   1     1578.18     1791.45     66.80 o 
   7  -3   1      244.71      275.24     68.56 o 
   8  -3   1      536.99      552.98     97.37 o 
  -8  -2   1     1759.22     1584.95    225.85 o 
  -7  -2   1       74.63      133.73     35.48 o 
  -6  -2   1      361.33      389.37     39.73 o 
  -5  -2   1     1288.40     1270.10     72.88 o 
  -4  -2   1     6634.06     7194.75    136.74 o 
  -3  -2   1    11059.22    10934.17    108.25 o 
  -2  -2   1     8984.94     9236.30    101.88 o 
  -1  -2   1    18773.51    19287.80    135.84 o 
   0  -2   1     7664.47     7812.07    149.49 o 
   1  -2   1     4047.35     4593.19     58.67 o 
   2  -2   1     1044.10      977.82     20.73 o 
   3  -2   1     1181.34     1299.40     37.29 o 
   4  -2   1      529.51      643.74     35.67 o 
   5  -2   1     1370.86     1406.59     54.16 o 
   6  -2   1     2573.15     2817.12    158.40 o 
   7  -2   1     4433.27     4428.50    108.83 o 
   8  -2   1     2487.85     2577.58     92.57 o 
  -8  -1   1        8.25       56.49     49.04 o 
  -7  -1   1      441.42      423.92     42.44 o 
  -6  -1   1     4649.73     4584.73    159.19 o 
  -5  -1   1     8212.35     8154.23     93.85 o 
  -4  -1   1    13710.59    13925.08    245.56 o 
  -3  -1   1    21083.85    21390.93    287.92 o 
  -2  -1   1    11831.46    12127.41     94.80 o 
  -1  -1   1     1748.70     1748.92     39.58 o 
   0  -1   1    17331.39    18846.19    235.64 o 
   1  -1   1     8725.45    10424.25    170.12 o 
   2  -1   1     2030.05     2103.51     46.15 o 
   3  -1   1     1397.53     1469.74     48.25 o 
   4  -1   1     1633.05     1604.41     41.24 o 
   5  -1   1      364.62      359.23     34.74 o 
   6  -1   1     1280.87     1276.27     56.52 o 
   7  -1   1     2432.85     2409.29     79.33 o 
   8  -1   1     1553.97     1566.86     74.93 o 
  -8   0   1       12.92       71.73     39.73 o 
  -7   0   1      385.21      417.16     35.39 o 
  -6   0   1     1412.34     1287.07     50.61 o 
  -5   0   1     3289.56     2999.54    154.91 o 
  -4   0   1     8420.74     8580.78    109.11 o 
  -3   0   1     3945.37     3465.29     59.16 o 
  -2   0   1     4177.96     4184.00     40.00 o 
  -1   0   1     5696.05     5944.60    119.41 o 
   0   0   1       36.23       71.65      3.94 o 
   1   0   1      702.97      690.99     11.67 o 
   2   0   1    18946.98    20997.91    169.02 o 
   3   0   1    10381.85    10612.82    103.73 o 
   4   0   1    20841.20    21507.96    183.78 o 
   5   0   1     4794.65     4457.16     85.69 o 
   6   0   1     5021.89     4642.24    112.58 o 
   7   0   1     1923.11     1859.24     70.22 o 
   8   0   1     1845.81     1832.65     81.27 o 
  -8   1   1     1407.47     1430.56     59.10 o 
  -7   1   1     2846.03     2699.84     86.94 o 
  -6   1   1     8965.69     8822.85    306.38 o 
  -5   1   1    12201.81    11331.52    147.21 o 
  -4   1   1    11962.61    11443.08    376.46 o 
  -3   1   1    14449.20    14117.34    195.27 o 
  -2   1   1     4127.29     4073.74    121.09 o 
  -1   1   1     8243.96     8634.48    105.81 o 
   0   1   1      494.95      629.58     42.75 o 
   1   1   1      858.28      957.53     33.66 o 
   2   1   1      152.73      273.33     18.50 o 
   3   1   1     1131.06     1139.30     33.45 o 
   4   1   1     6388.33     6252.36     87.91 o 
   5   1   1     5848.70     5970.47    125.67 o 
   6   1   1     3953.46     3733.50    205.62 o 
   7   1   1     1674.33     1623.50     67.18 o 
   8   1   1      515.48      488.12     46.32 o 
   9   1   1      196.50      216.42     51.03 o 
  -8   2   1      644.70      660.75     68.73 o 
  -7   2   1     1379.16     1285.16     66.64 o 
  -6   2   1     4134.09     4184.85    107.97 o 
  -5   2   1     3749.71     3314.76     82.66 o 
  -4   2   1     1285.31     1086.18     69.85 o 
  -3   2   1      167.82      143.67     24.41 o 
  -2   2   1     4659.34     5264.23     74.41 o 
  -1   2   1        4.70       76.27     11.26 o 
   0   2   1     7379.39     8186.44    163.45 o 
   1   2   1    11975.75    13226.73    138.09 o 
   2   2   1     8987.98     9666.06     60.10 o 
   3   2   1     9963.54    10015.87    177.98 o 
   4   2   1    14442.74    14470.51    184.20 o 
   5   2   1    10131.00    10026.71    412.48 o 
   6   2   1     6437.73     6298.74    202.59 o 
   7   2   1     2589.15     2606.68    135.23 o 
   8   2   1      455.14      431.14     48.63 o 
   9   2   1       95.99      147.50     57.44 o 
  -8   3   1     2278.66     2349.68     93.74 o 
  -7   3   1     4049.25     3995.68    111.15 o 
  -6   3   1     5026.75     4943.16    113.83 o 
  -5   3   1     4703.77     4491.49    137.09 o 
  -4   3   1     3372.60     3250.44     90.23 o 
  -3   3   1     1053.13     1106.28    176.75 o 
  -2   3   1     4757.54     5840.93     73.00 o 
  -1   3   1     1696.50     1838.19     47.73 o 
   0   3   1     3915.59     4122.29     55.06 o 
   1   3   1     4152.08     4449.88    107.23 o 
   2   3   1     6990.25     7890.99    176.41 o 
   3   3   1     8958.69     9480.52    169.90 o 
   4   3   1     3704.84     3759.72     52.64 o 
   5   3   1     1087.48     1138.70     67.33 o 
   6   3   1      845.39      844.85     45.25 o 
   7   3   1       83.42      198.90     72.29 o 
   8   3   1      601.01      609.06     89.30 o 
   9   3   1      606.74      653.60     59.85 o 
  -7   4   1     1095.87     1164.64     68.05 o 
  -6   4   1      806.00      847.87    136.91 o 
  -5   4   1      342.23      412.69     43.88 o 
  -4   4   1       34.23      122.39     36.07 o 
  -3   4   1      128.23      130.34     31.28 o 
  -2   4   1      479.65      513.93     28.12 o 
  -1   4   1    16883.45    17290.99    107.91 o 
   0   4   1    10662.04    10977.63     91.67 o 
   1   4   1    14128.91    13896.18    304.60 o 
   2   4   1    14005.21    14839.80    358.78 o 
   3   4   1     6039.15     5869.81     81.49 o 
   4   4   1     6043.26     5890.37     58.71 o 
   5   4   1     6447.99     6496.91    107.77 o 
   6   4   1      670.53      597.03     41.83 o 
   7   4   1      306.69      324.93     41.56 o 
   8   4   1       23.67      125.61     59.47 o 
  -7   5   1     1290.91     1445.84    118.02 o 
  -6   5   1      604.68      708.99    125.05 o 
  -5   5   1        5.66      145.46     40.91 o 
  -4   5   1        0.70       88.14     37.99 o 
  -3   5   1      190.93      158.57     54.66 o 
  -2   5   1     3715.54     3972.70     63.36 o 
  -1   5   1     6533.46     6449.03     91.34 o 
   0   5   1     5607.67     5608.89     63.68 o 
   1   5   1     5782.90     5359.18     79.04 o 
   2   5   1     2404.00     1987.29     35.96 o 
   3   5   1     3452.53     3711.00    110.58 o 
   4   5   1     3169.82     3098.98     60.49 o 
   5   5   1      174.32      234.85     33.01 o 
   6   5   1        4.35       39.84     55.55 o 
   7   5   1     1620.22     1696.41     69.17 o 
   8   5   1     1956.91     2067.95     82.12 o 
  -6   6   1       12.42      148.64     72.05 o 
  -5   6   1     1266.98     1285.57     84.92 o 
  -4   6   1     2699.82     2833.14     89.23 o 
  -3   6   1     4871.90     4907.20    181.61 o 
  -2   6   1     8958.68     9046.38    135.38 o 
  -1   6   1     8476.23     8258.90     97.02 o 
   0   6   1    11093.23    10710.27    125.23 o 
   1   6   1     8711.83     9268.10    116.07 o 
   2   6   1     3774.62     3513.80     71.08 o 
   3   6   1     1601.26     1615.94     48.60 o 
   4   6   1     1919.25     1714.15     89.01 o 
   5   6   1       48.45       93.86     27.78 o 
   6   6   1      610.92      745.32     49.10 o 
   7   6   1     1325.68     1262.60     63.97 o 
   8   6   1     1363.68     1492.48     74.28 o 
  -5   7   1      424.36      400.21     74.98 o 
  -4   7   1     2279.74     2499.56    123.30 o 
  -3   7   1     1435.71     1716.01     93.18 o 
  -2   7   1     1541.75     1563.58     52.88 o 
  -1   7   1     1235.36     1372.30     74.22 o 
   0   7   1     2385.84     2198.57     58.12 o 
   1   7   1     1829.30     2207.20     50.64 o 
   2   7   1      296.34      334.63     33.25 o 
   3   7   1        4.36       49.95     29.51 o 
   4   7   1        9.30      112.20     36.99 o 
   5   7   1      906.09     1064.90     81.18 o 
   6   7   1     2436.94     2564.12    191.59 o 
   7   7   1     2151.75     2154.20     81.93 o 
  -4   8   1     2222.76     2134.38    131.56 o 
  -3   8   1     4253.19     4548.82    115.43 o 
  -2   8   1     6651.33     6658.58    134.31 o 
  -1   8   1     5450.99     6227.88    116.07 o 
   0   8   1     3855.04     3763.22    175.71 o 
   1   8   1      964.01      921.20     45.93 o 
   2   8   1      603.71      675.22     43.94 o 
   3   8   1      323.69      273.28     35.70 o 
   4   8   1      743.70      681.59     62.62 o 
   5   8   1     1532.58     1709.24     87.87 o 
   6   8   1     1499.67     1450.12    123.18 o 
   7   8   1      839.77      761.25    107.83 o 
  -3   9   1     1161.82     1176.86    100.53 o 
  -2   9   1     1156.65     1224.66     69.48 o 
  -1   9   1      918.48     1135.00     81.76 o 
   0   9   1        3.66       68.54     40.75 o 
   1   9   1        0.98      143.10     47.58 o 
   2   9   1      260.15      269.58     47.54 o 
   3   9   1     1458.55     1566.47     78.92 o 
   4   9   1     4004.43     3497.05    171.59 o 
   5   9   1     3522.56     3400.34    158.33 o 
   6   9   1     3798.72     3596.32    177.61 o 
  -2  10   1      747.99      604.48     79.18 o 
   0  10   1       24.63      175.45     55.58 o 
   1  10   1       29.44      217.56     71.46 o 
   2  10   1      174.38      182.26     85.69 o 
   3  10   1     1075.27     1162.55     74.11 o 
   4  10   1     1577.65     1588.63     85.00 o 
  -3 -10   2        2.30      163.18    115.15 o 
  -2 -10   2       27.81       41.17     51.68 o 
  -1 -10   2      388.39      450.80     57.11 o 
   0 -10   2     1095.54     1277.20     79.21 o 
   1 -10   2     1955.90     2365.08    137.89 o 
  -5  -9   2      812.27      924.49     57.44 o 
  -4  -9   2      204.72      294.66     43.99 o 
  -3  -9   2       58.27       92.68     38.99 o 
  -2  -9   2      775.26      860.26     90.68 o 
  -1  -9   2      559.89      522.92     54.84 o 
   0  -9   2     1060.28     1015.58     72.43 o 
   1  -9   2     2153.82     2340.50     89.37 o 
   2  -9   2     2007.24     2242.93     87.75 o 
   3  -9   2     1343.92     1539.22    105.37 o 
  -6  -8   2      209.20      325.76     45.01 o 
  -5  -8   2        0.87      121.72     44.23 o 
  -4  -8   2        5.62       83.42     38.95 o 
  -3  -8   2       37.81      152.54     35.81 o 
  -2  -8   2     1268.74     1312.67    106.52 o 
  -1  -8   2     4957.84     5345.85    188.69 o 
   0  -8   2     5721.76     5945.29    167.78 o 
   1  -8   2     3635.28     3653.23     79.90 o 
   2  -8   2     4189.01     4340.74    169.10 o 
   3  -8   2     3572.30     3641.78    164.45 o 
   4  -8   2     1131.32     1310.98    103.32 o 
  -7  -7   2      526.96      606.18     47.42 o 
  -6  -7   2       45.91      131.14     37.30 o 
  -5  -7   2       39.91       90.86     50.42 o 
  -4  -7   2      231.37      159.88     39.33 o 
  -3  -7   2      949.91      909.97     50.17 o 
  -2  -7   2     2932.89     2649.34    110.26 o 
  -1  -7   2     4097.48     4537.99     86.50 o 
   0  -7   2     4097.57     4602.30    112.11 o 
   1  -7   2     2812.12     2808.39     68.56 o 
   2  -7   2     1760.74     1866.91     58.33 o 
   3  -7   2      288.26      316.01     44.70 o 
   4  -7   2       55.83       88.96     62.33 o 
   5  -7   2       30.20      134.80     72.72 o 
  -7  -6   2       25.30      195.34     38.50 o 
  -6  -6   2      404.11      410.51     44.14 o 
  -5  -6   2      663.12      816.52     47.20 o 
  -4  -6   2     5957.32     5994.22     98.45 o 
  -3  -6   2     6604.94     6618.30    100.15 o 
  -2  -6   2     7204.15     6929.34    105.75 o 
  -1  -6   2    10387.60     9609.09    164.37 o 
   0  -6   2     7689.92     8175.89     88.01 o 
   1  -6   2     6886.30     6699.91     80.85 o 
   2  -6   2     1855.88     1976.19     46.47 o 
   3  -6   2      292.59      243.86     62.89 o 
   4  -6   2       81.46      114.87     56.95 o 
   5  -6   2      275.49      313.42     65.50 o 
   6  -6   2      661.48      785.63     87.88 o 
  -8  -5   2      439.62      485.49     53.24 o 
  -7  -5   2        4.22       68.95     38.32 o 
  -6  -5   2       59.75       93.62     36.24 o 
  -5  -5   2     1595.30     1526.15     89.40 o 
  -4  -5   2     1593.05     1647.09     64.33 o 
  -3  -5   2     4968.13     4477.42     76.36 o 
  -2  -5   2     8283.94     8847.70    137.65 o 
  -1  -5   2     2465.34     1891.55     62.51 o 
   0  -5   2      769.85      734.82     47.18 o 
   1  -5   2     1375.83     1245.08     34.38 o 
   2  -5   2      231.25      328.02     41.78 o 
   3  -5   2      484.34      595.79     39.01 o 
   4  -5   2     1454.39     1444.17     92.20 o 
   5  -5   2     3078.67     2649.96    129.42 o 
   6  -5   2     1703.28     1636.99    110.35 o 
   7  -5   2     1535.62     1325.31    110.30 o 
  -8  -4   2      689.85      746.42     57.55 o 
  -7  -4   2     3497.63     3409.61     98.17 o 
  -6  -4   2     2920.35     3016.23     82.36 o 
  -5  -4   2     3716.08     3225.86    146.40 o 
  -4  -4   2     9840.59     9866.51    217.75 o 
  -3  -4   2     9950.71     9245.94    170.89 o 
  -2  -4   2    11269.22    11611.44    223.01 o 
  -1  -4   2    10914.43    10637.37    255.75 o 
   0  -4   2     7161.85     6876.01    110.18 o 
   1  -4   2     2505.83     2466.58     46.50 o 
   2  -4   2       76.80      164.88     18.89 o 
   3  -4   2     3541.37     3306.85     62.01 o 
   4  -4   2     1446.67     1564.58     55.48 o 
   5  -4   2     1422.85     1608.87    222.18 o 
   6  -4   2     1483.12     1727.33    108.76 o 
   7  -4   2      600.93      554.80     81.18 o 
  -8  -3   2      183.15      321.40     48.17 o 
  -7  -3   2      721.70      782.96     52.52 o 
  -6  -3   2     2374.46     2502.12     68.06 o 
  -5  -3   2     6735.79     6418.67    113.45 o 
  -4  -3   2     4375.35     4351.07    123.30 o 
  -3  -3   2     2720.52     2628.13     50.40 o 
  -2  -3   2     4208.91     4295.69     95.52 o 
  -1  -3   2     1925.71     2487.80     45.97 o 
   0  -3   2       11.28      109.63     14.04 o 
   1  -3   2     4512.51     4807.82     55.70 o 
   2  -3   2     2960.62     3509.88     43.24 o 
   3  -3   2    11395.15    10858.56    181.48 o 
   4  -3   2    11133.53    11461.22    101.14 o 
   5  -3   2     6773.56     6428.08    202.66 o 
   6  -3   2     3549.70     3663.39    124.56 o 
   7  -3   2     2678.52     2618.38    135.98 o 
   8  -3   2     1551.06     1724.26    121.32 o 
  -8  -2   2     1480.96     1430.13    147.91 o 
  -7  -2   2     2804.95     2685.59    105.16 o 
  -6  -2   2     6525.11     6120.92    330.83 o 
  -5  -2   2     8570.80     8669.40    185.41 o 
  -4  -2   2     9211.81     9262.15    284.70 o 
  -3  -2   2     2892.74     2933.29     55.21 o 
  -2  -2   2       92.68      125.16     41.29 o 
  -1  -2   2        8.45      130.23     18.74 o 
   0  -2   2       31.07       80.44     14.24 o 
   1  -2   2      811.18      680.46     17.34 o 
   2  -2   2     1835.75     1927.44     35.88 o 
   3  -2   2     7012.37     7093.13     93.61 o 
   4  -2   2     3402.79     3214.36     82.81 o 
   5  -2   2     2432.31     2331.89     65.98 o 
   6  -2   2     1242.84     1222.19     55.97 o 
   7  -2   2      186.15      508.01    244.05 o 
   8  -2   2      275.21      415.68     88.35 o 
  -8  -1   2     1098.25     1127.77     64.04 o 
  -7  -1   2     2433.96     2260.76    166.05 o 
  -6  -1   2     4001.72     3667.19    156.98 o 
  -5  -1   2     2966.84     2742.94     76.97 o 
  -4  -1   2     5972.22     6034.47    218.81 o 
  -3  -1   2     1444.10     1695.45     71.79 o 
  -2  -1   2      490.25      615.41     28.03 o 
  -1  -1   2     4564.94     4570.42     92.90 o 
   0  -1   2    13478.52    13418.44    136.38 o 
   1  -1   2     5368.56     4949.54     89.27 o 
   2  -1   2     9845.52     8899.34     67.49 o 
   3  -1   2    17834.11    17485.54    124.07 o 
   4  -1   2    13477.83    13050.04    143.26 o 
   5  -1   2     5829.25     5849.83     99.47 o 
   6  -1   2     3038.07     2770.74    158.28 o 
   7  -1   2      781.83      824.33     83.57 o 
   8  -1   2      283.30      561.16    189.40 o 
  -8   0   2     2699.06     2367.41     91.06 o 
  -7   0   2     3951.13     3677.70    162.91 o 
  -6   0   2     2437.59     2412.76    106.80 o 
  -5   0   2     3614.89     3408.51    148.24 o 
  -4   0   2     5805.25     5779.43     78.92 o 
  -3   0   2     2350.83     2828.68     73.38 o 
  -2   0   2     1653.47     1756.62     39.61 o 
  -1   0   2     2208.23     2233.65     46.43 o 
   0   0   2     6903.12     7120.82    118.90 o 
   1   0   2     9940.58    10416.04    195.02 o 
   2   0   2    44394.21    44990.91   1031.57 o 
   3   0   2    11100.45    11477.12    208.72 o 
   4   0   2      144.78      155.94     16.88 o 
   5   0   2     1269.24     1372.32     34.30 o 
   6   0   2      329.34      367.72     44.12 o 
   7   0   2       81.23      163.92     42.58 o 
   8   0   2      316.91      365.86     65.94 o 
   9   0   2      318.24      541.96     96.58 o 
  -8   1   2      570.19      588.76     53.53 o 
  -7   1   2      913.24      804.62     44.30 o 
  -6   1   2      154.05      214.75     37.71 o 
  -5   1   2       22.32       99.77     29.75 o 
  -4   1   2     2113.00     2401.51     60.86 o 
  -3   1   2     4813.43     5292.99    204.90 o 
  -2   1   2    12479.26    13105.88    351.64 o 
  -1   1   2    14460.21    15307.43    533.92 o 
   0   1   2    24098.13    23149.39    997.04 o 
   1   1   2    29218.31    29752.33   1648.60 o 
   2   1   2     2988.69     2961.37     44.17 o 
   3   1   2     9539.11     9703.24    128.00 o 
   4   1   2     6374.07     6493.01     90.24 o 
   5   1   2      960.75     1035.93     44.73 o 
   6   1   2      483.26      677.28    115.46 o 
   7   1   2        1.99       66.25     43.47 o 
   8   1   2      690.82      713.66     83.83 o 
   9   1   2      361.97      386.64     51.05 o 
  -8   2   2     1230.82     1331.76     90.32 o 
  -7   2   2     1448.20     1383.82    157.17 o 
  -6   2   2     1281.54     1275.64     59.98 o 
  -5   2   2       15.08       74.70     50.20 o 
  -4   2   2      519.03      601.76     38.07 o 
  -3   2   2     1301.95     1215.76     43.41 o 
  -2   2   2     5957.36     6395.58    172.10 o 
  -1   2   2     5869.79     5934.58     73.40 o 
   0   2   2     7125.69     7343.21    220.18 o 
   1   2   2    10469.35    10461.42    871.97 o 
   2   2   2      223.76      253.36     17.44 o 
   3   2   2     5904.43     6864.11    251.74 o 
   4   2   2        5.60       89.94     23.27 o 
   5   2   2       45.16      160.86     43.50 o 
   6   2   2      703.77      667.28     62.60 o 
   7   2   2     1503.23     1518.46     60.65 o 
   8   2   2     2374.55     2412.04     84.29 o 
   9   2   2     2691.05     2628.69     93.58 o 
  -7   3   2        0.15      185.62     47.89 o 
  -6   3   2      748.93      688.44     54.43 o 
  -5   3   2      689.24      696.36     72.13 o 
  -4   3   2     5671.64     5539.67    237.67 o 
  -3   3   2    16995.67    17297.35    192.36 o 
  -2   3   2    12703.65    12907.02    145.14 o 
  -1   3   2    20317.41    20568.06    203.99 o 
   0   3   2    24944.55    26166.26    827.34 o 
   1   3   2    12162.36    12236.87    466.90 o 
   2   3   2     3168.74     3200.61     39.05 o 
   3   3   2     3849.02     4058.46     77.70 o 
   4   3   2      237.55      335.06     27.89 o 
   5   3   2       23.03      102.10     35.36 o 
   6   3   2      545.89      545.19     39.94 o 
   7   3   2     1160.85     1138.67     82.08 o 
   8   3   2     1287.29     1238.64    134.00 o 
   9   3   2     1262.42     1280.28     81.62 o 
  -7   4   2       82.41      138.68     51.49 o 
  -6   4   2      377.76      494.57     50.93 o 
  -5   4   2     4315.07     4099.98    202.18 o 
  -4   4   2      680.97      813.08    146.77 o 
  -3   4   2     3133.44     2741.62     71.94 o 
  -2   4   2     3750.62     3393.01     73.67 o 
  -1   4   2     8874.60     9122.19     86.35 o 
   0   4   2     9890.46    10388.64    164.35 o 
   1   4   2     1077.58     1062.98     29.89 o 
   3   4   2     3601.97     4063.51     69.76 o 
   4   4   2     3557.56     3737.13     91.60 o 
   5   4   2     3376.32     3307.81    115.25 o 
   6   4   2     2609.90     2530.03     72.32 o 
   7   4   2     5214.59     5038.02    166.82 o 
   8   4   2     3358.42     3181.21    400.05 o 
   9   4   2     2170.10     2156.14     88.02 o 
  -7   5   2      778.68      825.02     66.42 o 
  -6   5   2     2869.25     2662.90    146.49 o 
  -5   5   2     4264.44     4211.25    109.50 o 
  -4   5   2     4572.19     4620.99    144.35 o 
  -3   5   2     7321.27     7433.27    416.89 o 
  -2   5   2     8509.87     8165.26     89.96 o 
  -1   5   2     7064.20     7223.39     97.99 o 
   0   5   2     6129.63     5927.17    114.80 o 
   1   5   2     3836.28     3936.40     52.25 o 
   2   5   2      105.15      159.36     18.02 o 
   3   5   2     2968.42     3491.98     53.64 o 
   4   5   2     1292.74     1407.12     35.96 o 
   5   5   2     1950.11     2035.47     61.75 o 
   6   5   2     2047.97     2051.40     75.32 o 
   7   5   2     3034.18     3064.91     88.43 o 
   8   5   2     1904.81     2051.34     79.17 o 
  -6   6   2     1264.05     1267.16     71.65 o 
  -5   6   2     2101.48     2244.66    154.12 o 
  -4   6   2     2826.44     2587.06    127.07 o 
  -3   6   2     1039.52     1260.63     59.18 o 
  -2   6   2     2782.42     2769.61     79.16 o 
  -1   6   2      174.40      280.12     30.70 o 
   0   6   2      125.67      328.58     25.81 o 
   1   6   2      333.85      390.36     29.83 o 
   2   6   2     2610.66     2556.95     45.49 o 
   3   6   2     3519.76     3634.41    102.47 o 
   4   6   2     6088.12     6158.32    310.71 o 
   5   6   2     6648.37     6736.82    128.12 o 
   6   6   2     3889.75     3758.86     93.50 o 
   7   6   2     2748.39     2818.55     86.45 o 
   8   6   2     2215.14     2160.20    185.10 o 
  -5   7   2     3414.00     3473.93    110.07 o 
  -4   7   2     2167.46     2179.85     85.53 o 
  -3   7   2     2235.19     2454.05     83.08 o 
  -2   7   2     1211.03     1568.79     67.74 o 
  -1   7   2       44.25      188.98     24.83 o 
   0   7   2      123.95      222.50     25.59 o 
   1   7   2      539.87      606.25     29.92 o 
   2   7   2     3467.06     3302.34     89.12 o 
   3   7   2     2273.40     2253.38    180.23 o 
   4   7   2     3564.20     3374.26     72.28 o 
   5   7   2     3590.12     3846.62    217.71 o 
   6   7   2     3169.02     2940.09    174.12 o 
   7   7   2      910.82      907.95     79.13 o 
   8   7   2      218.39      325.03     74.84 o 
  -4   8   2      528.51      591.77     59.27 o 
  -3   8   2       49.62      139.78     44.53 o 
  -2   8   2       18.01       77.77     54.02 o 
  -1   8   2      118.47      184.14     29.79 o 
   0   8   2     1764.20     1548.98     44.60 o 
   1   8   2    11123.19    11346.16    161.73 o 
   2   8   2     9040.28     8780.89    155.72 o 
   3   8   2     3421.14     3377.13    150.63 o 
   4   8   2     5731.93     4958.66    123.58 o 
   5   8   2     3092.61     2890.80    146.49 o 
   6   8   2     1434.88     1558.09    122.30 o 
   7   8   2      411.21      492.51    100.58 o 
  -3   9   2      206.17      218.15     52.08 o 
  -2   9   2      130.89      267.91     48.48 o 
  -1   9   2      879.21      943.69     76.46 o 
   0   9   2     1889.21     1798.41     83.07 o 
   1   9   2      719.94      867.34     73.48 o 
   2   9   2     2903.02     2844.02    134.12 o 
   3   9   2     3221.72     3190.95    103.52 o 
   4   9   2      991.93     1111.83    104.30 o 
   5   9   2      969.84      724.55     95.32 o 
   6   9   2      144.40      185.92     86.49 o 
  -2  10   2     1492.80     1520.88    104.16 o 
  -1  10   2     3351.81     3422.72    104.79 o 
   0  10   2     4650.43     4964.24    126.03 o 
   1  10   2     3129.65     3076.14    103.32 o 
   2  10   2     3235.24     3292.58    109.96 o 
   3  10   2     3272.85     3109.21    146.21 o 
   4  10   2     2409.81     2482.86    149.28 o 
   5  10   2     1216.09     1129.83    117.84 o 
   2  11   2      770.77     1006.69    117.09 o 
  -1 -10   3     1872.63     2008.36    101.65 o 
  -4  -9   3     2192.36     1954.51     73.03 o 
  -3  -9   3     3507.58     3405.90     89.81 o 
  -2  -9   3     3259.12     3346.88    108.66 o 
  -1  -9   3     3087.70     3238.12    105.96 o 
   0  -9   3     2562.77     2781.26    124.07 o 
   1  -9   3     1614.62     1694.98     81.17 o 
   2  -9   3       23.55      153.99     80.89 o 
  -5  -8   3     1262.10     1436.81     65.73 o 
  -4  -8   3     1621.73     1693.72     65.69 o 
  -3  -8   3     2391.80     2308.73     71.41 o 
  -2  -8   3     4308.75     4339.29    189.61 o 
  -1  -8   3     2713.50     2721.52     93.85 o 
   0  -8   3     1351.24     1671.67     90.23 o 
   1  -8   3       13.39      223.04     65.03 o 
   2  -8   3       77.28      219.80     49.78 o 
   3  -8   3     1099.03     1173.71     79.71 o 
   4  -8   3     2134.96     1794.74    117.97 o 
  -6  -7   3     2061.73     1881.59     67.75 o 
  -5  -7   3     2608.01     2701.24     75.00 o 
  -4  -7   3     2860.31     2850.42     75.39 o 
  -3  -7   3     4463.69     4168.97     88.67 o 
  -2  -7   3     3589.82     3628.20    113.01 o 
  -1  -7   3     1326.73     1189.64     92.56 o 
   0  -7   3      180.21      519.65    143.91 o 
   1  -7   3       31.41      196.23     94.49 o 
   2  -7   3      346.35      388.36     37.89 o 
   3  -7   3      317.38      455.37     49.28 o 
   4  -7   3      704.73      753.21     84.39 o 
   5  -7   3      634.24      419.95     80.98 o 
  -7  -6   3     1031.95     1019.47     59.64 o 
  -6  -6   3     2050.00     1958.89     71.98 o 
  -5  -6   3     4413.98     3987.97     86.09 o 
  -4  -6   3     1506.56     1661.09     57.20 o 
  -3  -6   3     2453.88     2504.92     64.63 o 
  -2  -6   3      726.57      876.18     43.93 o 
  -1  -6   3        4.01       90.79     30.44 o 
   0  -6   3     1952.49     2010.37     66.19 o 
   1  -6   3     1962.52     1939.81     67.75 o 
   2  -6   3     3010.07     2850.29     66.99 o 
   3  -6   3     2904.59     2615.06     66.26 o 
   4  -6   3     3114.35     3325.20    140.82 o 
   5  -6   3     3089.55     2884.52    139.61 o 
   6  -6   3     1574.77     1743.48    120.53 o 
  -7  -5   3     3234.51     3182.14    100.75 o 
  -6  -5   3     5386.33     5510.64    100.86 o 
  -5  -5   3     5370.90     4828.08    151.66 o 
  -4  -5   3     8984.47     9017.32    122.91 o 
  -3  -5   3     2056.96     1947.00     52.71 o 
  -2  -5   3      675.91      794.85     45.39 o 
  -1  -5   3      235.80      350.15     38.22 o 
   0  -5   3     2501.86     2872.06     59.07 o 
   1  -5   3     2772.87     2958.89    110.27 o 
   2  -5   3     2448.19     2564.69     58.46 o 
   3  -5   3     3732.22     3342.47     69.00 o 
   4  -5   3     1841.62     1981.10    106.39 o 
   5  -5   3     2895.83     2750.68    132.35 o 
   6  -5   3      952.40     1080.33     90.99 o 
   7  -5   3      269.51      275.05     77.58 o 
  -8  -4   3     1470.52     1459.71     76.30 o 
  -7  -4   3     1576.09     1515.05     69.66 o 
  -6  -4   3      328.90      493.32     90.62 o 
  -5  -4   3      704.81      705.20     42.65 o 
  -4  -4   3       59.09      109.39     28.91 o 
  -3  -4   3       64.16      109.66     22.63 o 
  -2  -4   3     1732.30     1990.20     93.61 o 
  -1  -4   3     6589.37     5856.20    168.68 o 
   0  -4   3     5069.84     4979.10    101.18 o 
   1  -4   3     6451.89     6216.05    182.73 o 
   2  -4   3    11724.45    13230.02    285.07 o 
   3  -4   3     4283.69     4097.29     55.46 o 
   4  -4   3     5435.13     5164.14    158.40 o 
   5  -4   3     2790.85     2744.63    126.30 o 
   6  -4   3      751.78      629.74     77.32 o 
   7  -4   3       44.87      118.75     70.50 o 
  -8  -3   3     2540.65     2340.13     90.36 o 
  -7  -3   3     1998.92     2042.75    107.58 o 
  -6  -3   3     2432.91     2341.80     86.78 o 
  -5  -3   3     3337.64     3725.99    183.17 o 
  -4  -3   3     1083.90     1191.96     43.35 o 
  -3  -3   3      621.90      494.11     48.12 o 
  -2  -3   3     2928.57     3329.74    101.40 o 
  -1  -3   3     9604.93     9110.02    103.41 o 
   0  -3   3     3567.76     3267.02     48.33 o 
   1  -3   3     4000.69     3474.49     46.98 o 
   2  -3   3     5287.28     5016.55     70.28 o 
   3  -3   3     2968.95     3164.14     59.65 o 
   4  -3   3     1418.27     1381.17     53.23 o 
   5  -3   3      330.35      447.47     58.60 o 
   6  -3   3        0.13        0.00     58.10 o 
   7  -3   3      200.51      176.52     68.60 o 
   8  -3   3     1073.30     1034.33    105.55 o 
  -8  -2   3     1107.82     1051.25     66.47 o 
  -7  -2   3      317.91      291.83     47.82 o 
  -6  -2   3      562.07      445.77     54.13 o 
  -5  -2   3        0.82       47.70     42.92 o 
  -4  -2   3      712.42      679.76     30.69 o 
  -3  -2   3     8033.55     7586.07     93.05 o 
  -2  -2   3    19919.50    20490.12    236.16 o 
  -1  -2   3    24020.41    24625.73    478.96 o 
   0  -2   3    13907.88    12847.57    165.84 o 
   1  -2   3     4494.72     4230.19    116.57 o 
   2  -2   3     8159.66     7453.61     56.30 o 
   3  -2   3     9778.42    10134.77     74.24 o 
   4  -2   3     7192.97     6927.22    115.90 o 
   5  -2   3     1652.70     1647.69     58.34 o 
   6  -2   3       91.65      174.73     56.56 o 
   7  -2   3      239.31      324.73     70.45 o 
   8  -2   3      187.39      226.76     86.16 o 
  -8  -1   3      756.92      732.22     56.73 o 
  -7  -1   3      814.86      758.70     81.36 o 
  -6  -1   3        4.57       56.63     32.04 o 
  -5  -1   3      550.43      682.18     31.70 o 
  -4  -1   3     4115.54     4531.42    214.05 o 
  -3  -1   3     4970.89     4786.71     99.49 o 
  -2  -1   3     8653.58     8461.46    132.13 o 
  -1  -1   3     6956.18     7128.00     52.91 o 
   0  -1   3    17969.04    18128.79    393.99 o 
   2  -1   3      675.11      502.09     26.54 o 
   3  -1   3     1858.94     1918.89     32.75 o 
   4  -1   3        7.22       70.05     18.27 o 
   5  -1   3      470.65      497.34     26.13 o 
   6  -1   3     2135.65     2214.35     67.96 o 
   7  -1   3     2763.25     3045.95     86.17 o 
   8  -1   3     2183.25     2375.26    132.86 o 
  -8   0   3        0.58       45.51     42.79 o 
  -7   0   3      190.72      210.67     38.57 o 
  -6   0   3     1022.00     1049.76     63.77 o 
  -5   0   3     2697.22     2876.75    152.58 o 
  -4   0   3     7560.36     7503.46    194.21 o 
  -3   0   3    19423.07    20623.92    466.30 o 
  -2   0   3    19773.65    19622.30    390.89 o 
  -1   0   3    14825.51    15205.95     77.26 o 
   0   0   3    13174.26    14471.85     96.56 o 
   1   0   3    28851.33    31397.93    870.62 o 
   2   0   3     3698.41     3812.70    102.58 o 
   3   0   3       99.70      184.28     24.71 o 
   4   0   3     1462.86     1626.90     34.41 o 
   5   0   3      600.62      648.13     29.23 o 
   6   0   3     1850.92     1795.53     89.67 o 
   7   0   3     1642.48     1699.86     68.14 o 
   8   0   3     1963.84     2069.43    106.27 o 
   9   0   3      503.61      664.12    102.39 o 
  -8   1   3        0.72       59.72     84.97 o 
  -7   1   3      101.61      163.85     33.31 o 
  -6   1   3     1033.94     1030.47     70.42 o 
  -5   1   3     1095.76     1063.10     42.85 o 
  -4   1   3     5066.98     4856.59    106.24 o 
  -3   1   3     8999.86     9395.38    175.44 o 
  -2   1   3     2407.93     2406.75     68.42 o 
  -1   1   3     2013.73     2178.38     52.28 o 
   0   1   3     1662.91     1671.70     26.26 o 
   1   1   3       68.99      159.11     15.70 o 
   2   1   3     1903.93     2583.95     43.49 o 
   3   1   3      201.02      277.55     21.33 o 
   4   1   3     2106.50     1884.44     49.31 o 
   5   1   3     3568.40     3743.32     78.20 o 
   6   1   3     5812.96     5721.92    225.20 o 
   7   1   3     4899.77     5221.86    112.42 o 
   8   1   3     2507.32     2403.67     87.40 o 
   9   1   3     2359.63     2102.42    129.14 o 
  -8   2   3      582.74      552.44     91.09 o 
  -7   2   3     2988.98     2855.13     74.99 o 
  -6   2   3     9147.65     9032.55    152.41 o 
  -5   2   3     6193.45     5939.00    132.33 o 
  -4   2   3     9542.52     8906.00    148.31 o 
  -3   2   3    10914.78    10578.15    161.19 o 
  -2   2   3     5366.61     5271.70     69.55 o 
  -1   2   3     2631.24     2593.88     49.94 o 
   0   2   3      500.19      433.01     22.58 o 
   1   2   3      509.24      523.73     28.17 o 
   2   2   3        7.35       53.25     17.55 o 
   3   2   3     2453.33     2687.46    139.19 o 
   4   2   3     3749.18     3618.93     92.81 o 
   5   2   3     4282.49     4189.90    105.18 o 
   6   2   3     3922.49     4037.97    236.18 o 
   7   2   3     4007.14     4132.77     99.10 o 
   8   2   3      718.21      677.90     49.74 o 
   9   2   3      237.37      357.14     52.52 o 
  -7   3   3      997.47     1066.58     63.33 o 
  -6   3   3     2284.73     2240.65     80.70 o 
  -5   3   3     9510.55     9190.04    149.30 o 
  -4   3   3     1636.91     1492.58     57.64 o 
  -3   3   3     1877.34     1782.24     56.11 o 
  -2   3   3       14.44       84.37     27.48 o 
  -1   3   3      184.28      323.35     25.06 o 
   0   3   3       11.62       65.45     18.46 o 
   1   3   3     3721.46     3785.03    129.88 o 
   2   3   3    10856.11    11589.76    448.59 o 
   3   3   3    10547.21    11246.68     86.53 o 
   4   3   3    17934.47    18518.85    193.88 o 
   5   3   3    11535.52    11664.19    195.97 o 
   6   3   3     4568.47     4850.69     77.40 o 
   7   3   3     3803.30     3873.81     94.41 o 
   8   3   3     1530.77     1608.84    182.24 o 
   9   3   3      472.78      474.46     55.54 o 
  -7   4   3     1979.88     1875.22     84.69 o 
  -6   4   3     3311.10     3208.68     99.73 o 
  -5   4   3     4056.32     3840.40    101.16 o 
  -4   4   3     4145.73     4276.03    177.12 o 
  -3   4   3     1132.50     1185.68     52.54 o 
  -2   4   3      433.48      376.63     31.99 o 
  -1   4   3      208.59      289.02     27.99 o 
   0   4   3     5038.15     6040.02    122.63 o 
   1   4   3     2206.87     2419.06     57.66 o 
   2   4   3     1059.27     1028.72     73.05 o 
   3   4   3    10225.70    10732.77    232.75 o 
   4   4   3     6264.71     6379.04    107.13 o 
   5   4   3     1926.62     1996.58     98.87 o 
   6   4   3       72.93      126.89     30.08 o 
   7   4   3      814.59      849.19     50.66 o 
   8   4   3      104.83      209.22     57.14 o 
   9   4   3       19.33       83.78     49.82 o 
  -6   5   3     1382.90     1250.94     96.99 o 
  -5   5   3      690.60      731.68     54.68 o 
  -4   5   3       94.61      172.37     41.85 o 
  -3   5   3      208.53      230.72     50.81 o 
  -2   5   3     1772.69     1807.91     73.62 o 
  -1   5   3     3934.99     3938.35     84.78 o 
   0   5   3     6846.46     7107.90    222.16 o 
   1   5   3    15387.16    15796.07    393.80 o 
   2   5   3    15270.14    15787.66    475.49 o 
   3   5   3    16122.30    16172.70    276.86 o 
   4   5   3    13408.32    14038.83    360.54 o 
   5   5   3     7384.08     7432.19    114.42 o 
   6   5   3     3053.59     3100.01     83.36 o 
   7   5   3       20.97      128.71     39.85 o 
   8   5   3        0.47       88.50     42.51 o 
  -6   6   3     2276.96     2192.23     92.76 o 
  -5   6   3      646.97      827.27     60.59 o 
  -4   6   3       94.86      184.49     42.58 o 
  -3   6   3       44.92       18.81     36.93 o 
  -2   6   3      704.93      606.59     55.22 o 
  -1   6   3     1160.62     1135.14     52.64 o 
   0   6   3     3687.53     3436.29     92.29 o 
   1   6   3     4151.23     4142.92    107.78 o 
   2   6   3     6705.36     6328.63     78.64 o 
   3   6   3     4655.48     4820.07    275.60 o 
   4   6   3     2393.73     2350.66    107.69 o 
   5   6   3      568.90      559.26     45.26 o 
   6   6   3       37.75      105.93     33.39 o 
   7   6   3       37.94      105.21     37.65 o 
   8   6   3     1252.41     1183.05     98.16 o 
  -5   7   3      184.68      305.79    128.89 o 
  -4   7   3      947.82     1016.66     65.44 o 
  -3   7   3     2060.01     2224.01     80.42 o 
  -2   7   3     5037.96     5070.78    115.89 o 
  -1   7   3     7162.84     6771.95    504.37 o 
   0   7   3     1471.98     1222.00     78.57 o 
   1   7   3     5510.29     5494.53    130.29 o 
   2   7   3     9122.30     8588.44    128.97 o 
   3   7   3     3584.37     3508.44    142.44 o 
   4   7   3     1530.77     1258.41     98.76 o 
   5   7   3      274.76      291.15     71.73 o 
   6   7   3        1.10        0.00     68.65 o 
   7   7   3       42.41       70.38     72.77 o 
   8   7   3     1069.42     1079.87    105.60 o 
  -4   8   3      599.61      513.50     57.89 o 
  -3   8   3      801.42     1009.89     62.41 o 
  -2   8   3     1965.55     2088.04     81.04 o 
  -1   8   3     4834.29     4919.97    115.99 o 
   0   8   3     9848.27     9607.62    156.43 o 
   1   8   3     3807.67     3624.85    161.73 o 
   2   8   3     1931.15     1883.32    114.39 o 
   3   8   3      102.65      162.14     64.61 o 
   4   8   3        2.02        0.00     62.86 o 
   5   8   3      658.85      601.60     85.13 o 
   6   8   3     2348.56     2350.14    142.40 o 
   7   8   3     1836.56     2040.23    143.84 o 
  -3   9   3     2030.97     1898.69     83.97 o 
  -2   9   3     3674.21     3551.60    107.05 o 
  -1   9   3     5288.59     5373.60    126.94 o 
   0   9   3     3487.70     3773.63    143.96 o 
   1   9   3     4399.56     3990.10    231.11 o 
   2   9   3      406.19      548.52     85.69 o 
   3   9   3      179.32      264.63     73.60 o 
   4   9   3        7.81       11.81     72.01 o 
   5   9   3      174.62      200.72     78.55 o 
   6   9   3     1260.33     1105.27    113.32 o 
  -2  10   3      830.68      837.18    171.22 o 
  -1  10   3      670.59      658.15     61.27 o 
   0  10   3      603.64      811.40     91.74 o 
   1  10   3       88.07      180.52     79.68 o 
   2  10   3      329.96      421.06     89.03 o 
   3  10   3      549.34      538.52     97.55 o 
   4  10   3     1282.90     1361.59    120.16 o 
   5  10   3     1828.24     1624.43    136.91 o 
   1  11   3       37.47      204.30     86.32 o 
   2  11   3        5.20      230.93     88.15 o 
  -3  -9   4      195.79      256.95     53.43 o 
  -2  -9   4        3.01       96.20     48.43 o 
  -1  -9   4       41.07       99.31     47.28 o 
   0  -9   4      379.47      423.79     59.09 o 
   1  -9   4     1571.88     1735.36    177.12 o 
   2  -9   4      883.99     1282.04    114.76 o 
  -5  -8   4     1794.78     1823.11     70.05 o 
  -4  -8   4      526.71      686.37    104.85 o 
  -3  -8   4      103.34      155.08     65.69 o 
  -2  -8   4       47.85       90.88     41.74 o 
  -1  -8   4       15.45      127.54     83.41 o 
   0  -8   4      447.72      517.03     71.85 o 
   1  -8   4     1741.28     1763.19    140.49 o 
   2  -8   4     3550.57     3572.52     85.19 o 
   3  -8   4      831.25     1021.84     64.85 o 
   4  -8   4     1262.86     1342.97    132.12 o 
  -6  -7   4      510.68      568.24     47.83 o 
  -5  -7   4      610.64      567.66     44.94 o 
  -4  -7   4       15.31      102.51     34.13 o 
  -3  -7   4      217.00      229.58     36.23 o 
  -2  -7   4     1159.84     1245.43    124.25 o 
  -1  -7   4     2380.24     2349.27     84.57 o 
   0  -7   4     3066.88     3175.61     97.08 o 
   1  -7   4     4667.97     4622.37    107.51 o 
   2  -7   4     3585.49     3511.38    153.66 o 
   3  -7   4     3825.92     3606.17    105.99 o 
   4  -7   4     2126.34     2163.66     86.92 o 
   5  -7   4     1121.41     1033.07    100.62 o 
  -6  -6   4      625.79      685.53     55.48 o 
  -5  -6   4       31.36      113.66     36.24 o 
  -4  -6   4       56.24      142.92     33.45 o 
  -3  -6   4      214.34      297.40     32.92 o 
  -2  -6   4     2110.70     2109.96     63.36 o 
  -1  -6   4     3837.35     3387.45    122.36 o 
   0  -6   4     1978.09     2262.07     63.67 o 
   1  -6   4     2867.67     2823.01     76.17 o 
   2  -6   4     1468.85     1561.22     53.34 o 
   3  -6   4     1248.39     1024.76     47.51 o 
   4  -6   4      343.39      314.71     45.89 o 
   5  -6   4       36.07       62.88     59.96 o 
   6  -6   4       24.83      116.44     69.14 o 
  -7  -5   4      185.37      174.06     45.35 o 
  -6  -5   4      180.49      288.48     88.43 o 
  -5  -5   4      248.87      277.31     34.33 o 
  -4  -5   4     3447.31     3880.77    105.50 o 
  -3  -5   4     4921.77     4820.60    131.89 o 
  -2  -5   4     6731.67     6833.21     96.51 o 
  -1  -5   4     8530.47     7750.77    218.30 o 
   0  -5   4     9554.45     9689.80    270.96 o 
   1  -5   4     4449.63     4272.89     70.80 o 
   2  -5   4     2682.24     2693.60     62.55 o 
   3  -5   4     1086.54     1124.98     48.92 o 
   4  -5   4      386.89      342.21     44.92 o 
   5  -5   4       12.15       24.03     62.12 o 
   6  -5   4       48.02      144.75     65.73 o 
  -7  -4   4       43.38      139.21     41.94 o 
  -6  -4   4      338.47      501.05    116.97 o 
  -5  -4   4     1101.40      870.33     43.63 o 
  -4  -4   4      472.36      479.21     32.63 o 
  -3  -4   4     1589.41     1363.21     43.68 o 
  -2  -4   4     3268.90     3414.08     88.76 o 
  -1  -4   4    10220.54    10034.28    294.47 o 
   0  -4   4     2257.00     1717.82     36.44 o 
   1  -4   4     2817.58     2747.22    101.41 o 
   2  -4   4     2482.24     2411.12     99.67 o 
   3  -4   4      345.69      567.98     33.63 o 
   4  -4   4       12.97      130.98     28.03 o 
   5  -4   4     1037.90      929.93     83.92 o 
   6  -4   4     2489.51     2561.81    132.72 o 
   7  -4   4      590.76      799.07     89.55 o 
  -7  -3   4     2027.27     1826.14    118.49 o 
  -6  -3   4     2983.30     3197.52    119.91 o 
  -5  -3   4     2361.54     2224.02     59.01 o 
  -4  -3   4     6429.78     5773.85    108.11 o 
  -3  -3   4     9344.76     8764.76    184.01 o 
  -2  -3   4     8777.80     8139.56    265.75 o 
  -1  -3   4    10632.57    11554.87    132.20 o 
   0  -3   4     8253.58     7671.70    176.18 o 
   1  -3   4     2391.62     2341.14     59.41 o 
   2  -3   4      115.44       90.71     21.39 o 
   3  -3   4      537.33      569.56     23.81 o 
   4  -3   4       17.71       87.13     36.89 o 
   5  -3   4      807.98      779.91     73.97 o 
   6  -3   4     2298.23     2311.11    120.91 o 
   7  -3   4     2572.06     2383.08    134.81 o 
   8  -3   4      503.96      539.31     90.48 o 
  -8  -2   4       23.90       17.78     74.89 o 
  -7  -2   4      501.12      461.37     46.76 o 
  -6  -2   4     2517.24     2481.04    118.00 o 
  -5  -2   4     2489.21     2702.21     99.91 o 
  -4  -2   4     5524.97     5172.65    108.74 o 
  -3  -2   4     2771.07     2891.23     97.68 o 
  -2  -2   4     2798.39     2246.69     45.73 o 
  -1  -2   4     2128.22     2445.30     37.53 o 
   0  -2   4      530.49      483.27     17.07 o 
   1  -2   4      564.82      556.45     23.60 o 
   2  -2   4     2103.33     2359.14     45.03 o 
   3  -2   4     5374.15     5756.36    149.15 o 
   4  -2   4     4684.04     4570.20     59.26 o 
   5  -2   4     4368.80     4138.04     80.54 o 
   6  -2   4     5584.05     5151.67    171.47 o 
   7  -2   4     3742.93     3794.68    159.70 o 
   8  -2   4     2495.43     2725.47    148.72 o 
  -8  -1   4     1194.75     1192.85     67.94 o 
  -7  -1   4     3310.92     3105.32    107.86 o 
  -6  -1   4     3606.18     3343.03    264.77 o 
  -5  -1   4     6198.33     6109.03    123.77 o 
  -4  -1   4     9474.11     9207.69     80.72 o 
  -3  -1   4     5851.92     6095.46     59.48 o 
  -2  -1   4     9290.38     8823.68    116.00 o 
  -1  -1   4     2905.18     3147.75     35.39 o 
   0  -1   4      221.80      265.14     18.75 o 
   1  -1   4     5582.95     6582.17     65.65 o 
   2  -1   4      648.61      475.07     21.24 o 
   3  -1   4      279.18      290.26     16.26 o 
   4  -1   4     3786.50     3643.35     53.19 o 
   5  -1   4     2558.43     2642.89     99.02 o 
   6  -1   4     2834.82     2622.44    114.04 o 
   7  -1   4      814.36      748.27     81.32 o 
   8  -1   4      813.90      866.43     94.16 o 
  -8   0   4     1623.30     1645.47    184.03 o 
  -7   0   4     1994.42     1933.87     76.99 o 
  -6   0   4     3202.19     2975.84     85.59 o 
  -5   0   4     1144.03     1140.72     40.38 o 
  -4   0   4      627.52      644.46     53.65 o 
  -3   0   4     1572.90     1856.98     75.27 o 
  -2   0   4      573.18      764.63     31.22 o 
  -1   0   4     1414.45     1724.32     33.34 o 
   0   0   4     5901.09     6014.21     63.45 o 
   1   0   4    22518.83    24458.92    510.27 o 
   2   0   4     6961.05     5789.19    249.39 o 
   3   0   4    26042.56    25923.54    635.49 o 
   4   0   4    24668.27    23677.60    536.26 o 
   5   0   4     8178.65     8454.13     89.15 o 
   6   0   4     2301.73     2362.89     71.45 o 
   7   0   4      960.20     1119.28     84.95 o 
   8   0   4      249.81      374.52     76.26 o 
   9   0   4      205.31      240.23     99.43 o 
  -7   1   4     3385.28     3176.86    232.09 o 
  -6   1   4     5075.05     4984.33    107.70 o 
  -5   1   4     3189.02     2977.54    165.35 o 
  -4   1   4     2057.58     1982.70     63.34 o 
  -3   1   4     1520.47     1442.75     47.71 o 
  -2   1   4       44.40      104.40     24.01 o 
  -1   1   4     2088.73     2269.97     29.07 o 
   0   1   4     1738.38     1800.79     52.66 o 
   1   1   4     4832.38     5198.46    131.14 o 
   2   1   4    13089.62    12174.81    380.80 o 
   3   1   4    12618.92    12920.65    218.74 o 
   4   1   4     5511.64     5176.20     85.76 o 
   5   1   4     2271.06     2196.95     60.62 o 
   6   1   4     2168.39     2161.81     49.30 o 
   7   1   4      130.77      254.97     41.90 o 
   8   1   4       61.60      222.51    101.24 o 
  -7   2   4      629.81      658.81     44.29 o 
  -6   2   4      337.23      390.22     36.77 o 
  -5   2   4      730.13      710.46     36.43 o 
  -4   2   4      135.73      138.42     24.06 o 
  -3   2   4     1280.12     1504.82     39.18 o 
  -2   2   4     7954.07     8508.24     67.27 o 
  -1   2   4     1501.10     1465.17     23.88 o 
   0   2   4     3857.80     3788.17    117.05 o 
   1   2   4     8336.80     8209.77    501.09 o 
   2   2   4    16602.87    16620.77    165.73 o 
   3   2   4    19798.66    20424.89    245.46 o 
   4   2   4     6857.41     7208.37     98.65 o 
   5   2   4     3329.38     3325.37     72.97 o 
   6   2   4      732.26      783.76     47.17 o 
   7   2   4       36.34      165.25     45.44 o 
   8   2   4       43.89      297.54     74.67 o 
   9   2   4       63.91      344.54    186.68 o 
  -7   3   4     2792.15     2567.97     74.08 o 
  -6   3   4     1710.75     1795.47    127.07 o 
  -5   3   4      272.26      369.56     44.45 o 
  -4   3   4      445.07      486.07     39.80 o 
  -3   3   4      479.14      507.89     36.31 o 
  -2   3   4     4230.74     4466.37    108.31 o 
  -1   3   4    21980.78    24756.00    196.27 o 
   0   3   4     5384.27     5180.68    163.66 o 
   1   3   4     6641.44     6435.95    113.18 o 
   2   3   4     8594.32     8755.12    123.52 o 
   3   3   4     7965.27     8584.69     96.89 o 
   4   3   4     2382.30     2843.29     62.62 o 
   5   3   4       16.88       95.70     29.27 o 
   6   3   4     1388.93     1430.79     50.20 o 
   7   3   4     1288.29     1288.71    132.81 o 
   8   3   4     1520.12     1478.64    152.59 o 
   9   3   4     1171.81     1346.84     70.40 o 
  -7   4   4        5.67       99.37     53.00 o 
  -6   4   4      209.97      339.14     55.56 o 
  -5   4   4      574.56      587.99     48.22 o 
  -4   4   4      703.43      663.22     48.43 o 
  -3   4   4     5045.71     5109.33    229.76 o 
  -2   4   4     9620.31     9110.00    128.95 o 
  -1   4   4     9386.38     8736.67    118.68 o 
   0   4   4    21357.00    21319.08    540.31 o 
   1   4   4    24373.70    24888.39    199.70 o 
   2   4   4    14406.13    15410.66    802.83 o 
   3   4   4     5481.90     5724.81    118.52 o 
   4   4   4     1511.32     1560.81     53.49 o 
   5   4   4      464.36      586.46     53.70 o 
   6   4   4       80.64      269.79     65.33 o 
   7   4   4     1487.15     1521.18     89.85 o 
   8   4   4      586.32      598.98     82.08 o 
   9   4   4      804.71      746.32     60.48 o 
  -6   5   4      189.06      207.73     47.96 o 
  -5   5   4      341.22      391.80     47.55 o 
  -4   5   4     1178.56     1216.07     60.64 o 
  -3   5   4     1245.07     1310.64     59.25 o 
  -2   5   4     3200.64     2924.89     78.53 o 
  -1   5   4     4133.06     4069.13     87.20 o 
   0   5   4     5622.57     5236.78    166.87 o 
   1   5   4     2880.63     2871.63    109.44 o 
   2   5   4       93.37      123.15     20.29 o 
   3   5   4      131.29      335.58     67.58 o 
   4   5   4      394.08      488.63     26.64 o 
   5   5   4     4982.41     5225.96    106.12 o 
   6   5   4     3754.28     3648.90     85.61 o 
   7   5   4     1943.71     2012.82     94.58 o 
   8   5   4     3182.92     2989.77     92.68 o 
  -6   6   4      576.47      575.42     78.06 o 
  -5   6   4     2292.89     2450.28     92.43 o 
  -4   6   4     5363.36     5051.47    139.47 o 
  -3   6   4     7501.36     7210.23    195.87 o 
  -2   6   4    13592.73    12942.09    178.69 o 
  -1   6   4     7906.94     7206.82    134.86 o 
   0   6   4     8791.04     8103.84    159.21 o 
   1   6   4     4346.43     4212.20    122.15 o 
   2   6   4      417.66      503.07     38.44 o 
   3   6   4       10.08      129.73     31.68 o 
   4   6   4      342.50      463.97     74.60 o 
   5   6   4     1851.09     2004.69    116.63 o 
   6   6   4     1730.61     1918.62    119.56 o 
   7   6   4     1861.95     1913.69    116.35 o 
   8   6   4     1450.18     1310.38    107.93 o 
  -5   7   4     1258.90     1377.21     77.66 o 
  -4   7   4     1743.92     1609.87     77.17 o 
  -3   7   4     2983.27     2806.92     93.20 o 
  -2   7   4     2502.39     2472.63     86.25 o 
  -1   7   4     1017.87     1118.97     92.48 o 
   0   7   4      842.41      754.15     49.08 o 
   1   7   4      450.18      598.47     45.52 o 
   2   7   4      406.54      440.15     42.00 o 
   3   7   4     2769.64     2758.04    118.56 o 
   4   7   4     3751.67     3418.29    145.28 o 
   5   7   4     3376.84     3196.57    148.17 o 
   6   7   4     3978.15     4063.33    171.05 o 
   7   7   4     3563.54     3682.85    173.10 o 
   8   7   4     2719.63     2785.99    162.17 o 
  -4   8   4     2413.79     2387.49     95.66 o 
  -3   8   4     2753.00     2547.77     92.48 o 
  -2   8   4     3568.70     3510.25    192.57 o 
  -1   8   4     1927.93     1884.12     76.14 o 
   0   8   4       51.62       95.26     38.45 o 
   1   8   4       38.12      162.47     36.50 o 
   2   8   4     3973.95     3646.68    321.52 o 
   3   8   4     6657.66     6152.04    198.13 o 
   4   8   4     3832.32     3268.17    152.31 o 
   5   8   4      984.49      843.73     98.99 o 
   6   8   4     1120.43     1018.37    112.53 o 
   7   8   4      672.47      761.58    101.32 o 
  -3   9   4      514.96      613.60     57.14 o 
  -2   9   4      297.71      359.30     50.59 o 
  -1   9   4        9.26       77.78     45.65 o 
   0   9   4      665.39      555.75     53.05 o 
   1   9   4     2310.63     2125.45     81.57 o 
   2   9   4     4913.92     4982.10    187.66 o 
   3   9   4     4823.49     4804.26    185.66 o 
   4   9   4     3532.33     3359.49    164.49 o 
   5   9   4     4693.83     3740.72    175.15 o 
   6   9   4     1339.44     1512.92    130.44 o 
  -2  10   4       91.66      214.86     56.68 o 
  -1  10   4       64.85      231.85     53.66 o 
   0  10   4      707.74      722.77     60.87 o 
   1  10   4     1386.95     1318.61    113.83 o 
   2  10   4     2298.75     2465.05    145.61 o 
   3  10   4     1925.81     1925.97    134.86 o 
   4  10   4     1306.29     1300.93    118.44 o 
   5  10   4     1493.95     1493.99    129.19 o 
   1  11   4     4229.22     4287.28    186.22 o 
   2  11   4     3399.28     4083.71    188.78 o 
   3  11   4     2921.00     3239.33    174.36 o 
  -2  -9   5     1650.55     1678.03     85.95 o 
  -1  -9   5     2213.14     2345.96     98.75 o 
   0  -9   5     1200.26     1259.44     75.92 o 
   1  -9   5      693.71      836.87     70.60 o 
  -4  -8   5     1239.28     1296.15     66.34 o 
  -3  -8   5     2260.88     2215.78     89.85 o 
  -2  -8   5     2685.34     2633.01    127.88 o 
  -1  -8   5     2880.50     3029.78    104.84 o 
   0  -8   5     4036.65     4226.40    121.61 o 
   1  -8   5     2600.42     2672.91    114.86 o 
   2  -8   5      680.60      685.54     60.57 o 
   3  -8   5      207.98      263.53     59.78 o 
  -5  -7   5      691.35      842.41     53.38 o 
  -4  -7   5     1886.37     1968.32    103.97 o 
  -3  -7   5     1621.27     1683.28     91.09 o 
  -2  -7   5     1553.65     1475.34     71.08 o 
  -1  -7   5     1935.91     1742.72     76.67 o 
   0  -7   5      934.14     1077.35     62.65 o 
   1  -7   5      343.10      397.20     47.95 o 
   2  -7   5       16.61      200.07    101.38 o 
   3  -7   5      114.39      222.84     40.00 o 
   4  -7   5      202.47      280.28     48.33 o 
   5  -7   5      856.04      837.59     90.34 o 
  -6  -6   5     1012.90     1121.58     58.58 o 
  -5  -6   5     2637.21     2457.02    148.17 o 
  -4  -6   5     4032.72     4267.32     90.84 o 
  -3  -6   5     5799.15     5782.28    223.64 o 
  -2  -6   5     4889.84     4820.08    109.28 o 
  -1  -6   5     2628.92     2259.08    103.32 o 
   0  -6   5     1871.97     1598.44    112.39 o 
   1  -6   5      843.89      973.54     65.44 o 
   2  -6   5        0.61       39.62     48.04 o 
   3  -6   5       66.93       90.10     33.31 o 
   4  -6   5      307.39      442.30     52.23 o 
   5  -6   5      736.19      757.30     86.11 o 
   6  -6   5      762.56      890.90     96.44 o 
  -6  -5   5     1012.27     1180.25     93.18 o 
  -5  -5   5     2779.04     2510.57    171.60 o 
  -4  -5   5     3952.02     3931.87     82.63 o 
  -3  -5   5     2262.86     2189.64     59.50 o 
  -2  -5   5     3051.38     3218.68    132.37 o 
  -1  -5   5      681.59      775.10     39.50 o 
   0  -5   5      137.78      387.47     76.24 o 
   1  -5   5      854.10      937.82     65.58 o 
   2  -5   5     2445.87     2706.30     64.18 o 
   3  -5   5     2675.07     2232.81     62.02 o 
   4  -5   5     1468.56     1315.25    117.95 o 
   5  -5   5     2808.60     2628.38    133.37 o 
   6  -5   5     2749.22     3039.80    150.96 o 
  -7  -4   5     2612.13     2535.41     94.76 o 
  -6  -4   5     4542.59     4685.30    118.14 o 
  -5  -4   5     4907.95     4801.79    150.69 o 
  -4  -4   5      865.46      695.75     39.17 o 
  -3  -4   5     1554.22     1567.55     48.73 o 
  -2  -4   5     2705.66     2429.14     56.21 o 
  -1  -4   5      739.71     1057.71     56.58 o 
   0  -4   5       63.64       92.28     19.90 o 
   1  -4   5     1634.00     1556.39     44.92 o 
   2  -4   5     1629.55     1918.40     51.45 o 
   3  -4   5     3682.25     3314.28     68.45 o 
   4  -4   5     3869.98     3514.53    104.88 o 
   5  -4   5     1618.41     1595.31    102.39 o 
   6  -4   5     1100.69      992.50     93.92 o 
   7  -4   5     1129.24     1354.62    112.07 o 
  -7  -3   5     1352.48     1356.27    178.66 o 
  -6  -3   5     1970.38     1747.21    163.22 o 
  -5  -3   5     1299.98     1490.94     50.80 o 
  -4  -3   5     1250.05     1230.97     44.12 o 
  -3  -3   5      446.17      517.05     31.65 o 
  -2  -3   5       22.74       57.99     22.20 o 
  -1  -3   5      264.56      240.77     25.66 o 
   0  -3   5     2417.39     2405.48     60.28 o 
   1  -3   5     4697.47     4629.12    106.66 o 
   2  -3   5     8211.27     8004.83     95.18 o 
   3  -3   5     8667.77     8686.96    171.10 o 
   4  -3   5     5041.21     4688.71     77.85 o 
   5  -3   5     4076.78     4172.33    150.91 o 
   6  -3   5     1755.19     1462.50    103.97 o 
   7  -3   5      357.89      511.44     83.41 o 
  -7  -2   5     3650.31     3696.68    108.12 o 
  -6  -2   5     2612.53     2380.76     82.20 o 
  -5  -2   5     2245.98     2339.06     73.59 o 
  -4  -2   5     2359.12     2382.20     67.19 o 
  -3  -2   5        6.90       79.92     20.83 o 
  -2  -2   5       51.25      148.25     17.65 o 
  -1  -2   5     1778.74     2005.66     32.52 o 
   0  -2   5     7735.61     7332.38    139.83 o 
   1  -2   5     2608.53     2384.49    106.25 o 
   2  -2   5     5349.54     4215.88     89.49 o 
   3  -2   5     3589.47     3913.22     90.70 o 
   4  -2   5     2239.08     2044.51     52.89 o 
   5  -2   5     1898.10     1905.52     93.48 o 
   6  -2   5      459.97      327.62     65.33 o 
   7  -2   5       22.45       70.91     75.13 o 
   8  -2   5      156.96      350.80     87.41 o 
  -7  -1   5     1028.52     1080.80    112.04 o 
  -6  -1   5      337.13      329.86     67.64 o 
  -5  -1   5      124.43      164.55     33.91 o 
  -4  -1   5      196.45      278.21     21.82 o 
  -3  -1   5     3589.16     3799.16    152.96 o 
  -2  -1   5    12410.05    11830.98    178.94 o 
  -1  -1   5     8226.50     8462.99     65.23 o 
   0  -1   5    16147.79    15232.47    324.85 o 
   1  -1   5    17867.53    18324.05    220.93 o 
   2  -1   5    18165.21    16297.23    440.69 o 
   3  -1   5     4689.43     4309.54     45.29 o 
   4  -1   5     3432.43     3260.98    124.25 o 
   5  -1   5     5796.53     5792.46     96.39 o 
   6  -1   5      442.11      589.87     73.64 o 
   7  -1   5      117.01      209.72     75.77 o 
   8  -1   5      412.96      470.13     85.27 o 
  -7   0   5     1524.94     1415.62    165.40 o 
  -6   0   5      275.67      346.29     39.66 o 
  -5   0   5      338.53      303.95     27.85 o 
  -4   0   5       71.49      126.50     26.55 o 
  -3   0   5      265.39      354.52     19.41 o 
  -2   0   5     1124.63      734.10     22.23 o 
  -1   0   5     7684.99     8085.88    135.12 o 
   0   0   5     8982.71     7888.78    207.64 o 
   1   0   5     4511.44     4509.49     40.94 o 
   2   0   5     3369.36     3415.32    126.16 o 
   3   0   5     6561.28     6798.66     62.28 o 
   4   0   5      239.94      242.11     39.13 o 
   5   0   5     2037.90     2506.52     67.78 o 
   6   0   5     1612.26     1436.16     43.43 o 
   7   0   5     1532.32     1892.90    109.97 o 
   8   0   5     1334.91     1453.42    109.18 o 
  -7   1   5       18.91      169.37     46.22 o 
  -6   1   5      403.50      397.29     44.71 o 
  -5   1   5     1007.71     1059.04     41.30 o 
  -4   1   5     3629.94     3516.95     86.11 o 
  -3   1   5     7939.08     8129.85     72.44 o 
  -2   1   5    18125.43    18954.65    258.12 o 
  -1   1   5    20804.86    21653.06    239.56 o 
   0   1   5    11650.95    11196.24    235.80 o 
   1   1   5     8119.91     7693.57    262.38 o 
   2   1   5     4970.33     5507.54    313.39 o 
   3   1   5     7965.62     8085.42    162.20 o 
   4   1   5      235.98      341.21     26.11 o 
   5   1   5       39.68       91.27     25.35 o 
   6   1   5     1011.73     1016.78     37.44 o 
   7   1   5     1231.20     1441.72    210.88 o 
   8   1   5     1236.62     1384.53    110.21 o 
   9   1   5      932.22      840.38     98.90 o 
  -7   2   5        0.95       76.49     40.02 o 
  -6   2   5      220.96      281.44     33.96 o 
  -5   2   5      728.91      783.10     38.87 o 
  -4   2   5     3294.45     3141.93     63.02 o 
  -3   2   5     7319.92     7424.00    114.56 o 
  -2   2   5     7486.73     7691.26    116.01 o 
  -1   2   5    12173.13    12774.12    236.21 o 
   0   2   5     5832.97     6368.58     51.21 o 
   1   2   5       65.80      117.46     26.90 o 
   2   2   5      203.48      221.67     28.05 o 
   3   2   5      400.54      585.34     78.32 o 
   4   2   5      852.61      743.16     30.20 o 
   5   2   5     3442.74     3364.57     99.53 o 
   6   2   5     5949.62     6123.31    258.02 o 
   7   2   5     5793.90     5733.75    118.11 o 
   8   2   5     2866.20     3326.81    143.65 o 
  -7   3   5      296.98      375.55     41.26 o 
  -6   3   5     1486.17     1424.92     55.09 o 
  -5   3   5     5629.10     5670.94    121.96 o 
  -4   3   5     3510.65     3341.52     67.69 o 
  -3   3   5    17973.98    17188.20    355.32 o 
  -2   3   5    12175.92    12551.03    108.73 o 
  -1   3   5     5989.68     5619.39     93.45 o 
   0   3   5     5104.00     5209.22    116.02 o 
   1   3   5      185.29      466.14     29.72 o 
   2   3   5      282.65      329.70     28.78 o 
   3   3   5       49.01       69.44     24.55 o 
   4   3   5     1785.84     1775.78     55.63 o 
   5   3   5     2049.12     1979.70    103.04 o 
   6   3   5     2207.72     2310.76     70.03 o 
   7   3   5     4099.01     4040.58    270.23 o 
   8   3   5      723.39      785.80     72.90 o 
   9   3   5      282.82      388.64    104.03 o 
  -6   4   5     1744.59     1739.80     75.45 o 
  -5   4   5     1059.37      957.49     56.22 o 
  -4   4   5     2760.77     2514.33     80.91 o 
  -3   4   5     3982.00     3777.05     90.90 o 
  -2   4   5     2865.20     2608.01     47.64 o 
  -1   4   5      540.24      497.91     33.80 o 
   0   4   5        7.15       76.15     24.24 o 
   1   4   5       92.05      135.39     27.02 o 
   2   4   5     2584.96     2469.72    156.40 o 
   3   4   5    12389.53    12962.72    281.99 o 
   4   4   5     6652.53     6752.40    128.81 o 
   5   4   5     7707.32     7826.65    183.89 o 
   6   4   5     5678.27     5744.56    119.59 o 
   7   4   5     2185.40     2199.30    125.88 o 
   8   4   5     1811.64     1855.58     94.06 o 
   9   4   5      624.59      616.50     54.85 o 
  -6   5   5     3120.36     3099.36    104.86 o 
  -5   5   5     3994.54     3872.16    117.58 o 
  -4   5   5     5898.38     5512.81    123.89 o 
  -3   5   5     4797.40     4628.62    107.47 o 
  -2   5   5     5528.50     5182.60    129.35 o 
  -1   5   5      688.13      643.92     40.81 o 
   0   5   5       31.63       78.48     26.98 o 
   1   5   5      407.45      486.44     35.89 o 
   2   5   5     2498.89     2601.28    101.83 o 
   3   5   5     3508.99     3598.49     77.71 o 
   4   5   5     7829.04     8421.52    270.54 o 
   5   5   5     4247.24     4190.65    135.75 o 
   6   5   5     1792.25     1769.95    110.30 o 
   7   5   5     1362.86     1353.64     67.06 o 
   8   5   5      438.43      469.25     73.04 o 
  -5   6   5     1296.24     1317.29    107.11 o 
  -4   6   5      622.41      608.94     50.77 o 
  -3   6   5      183.92      200.89     39.41 o 
  -2   6   5      342.61      391.36     56.56 o 
  -1   6   5     2701.98     2643.07     78.84 o 
   0   6   5     3945.84     3916.79     92.09 o 
   1   6   5     7801.18     7687.53    125.87 o 
   2   6   5    11504.84    11161.93    170.15 o 
   3   6   5     5782.96     5956.51    293.68 o 
   4   6   5     8947.87     8618.17    229.60 o 
   5   6   5     4781.10     4776.90    168.87 o 
   6   6   5     2565.06     2754.08    140.40 o 
   7   6   5      693.81      766.23     97.97 o 
   8   6   5      250.73      240.62     77.37 o 
  -5   7   5     2546.51     2555.47    102.02 o 
  -4   7   5      566.74      605.48     87.11 o 
  -3   7   5       10.43       71.74     46.00 o 
  -2   7   5       76.00       48.96     39.21 o 
  -1   7   5      799.70      670.45    121.30 o 
   0   7   5     1807.50     1653.44    136.23 o 
   1   7   5     3308.61     3302.91     98.30 o 
   2   7   5     2418.55     2387.21     75.22 o 
   3   7   5     1546.72     1566.43     60.81 o 
   4   7   5     5137.47     4497.97    168.31 o 
   5   7   5      841.93      657.93     86.53 o 
   6   7   5       84.87      194.93     80.45 o 
   7   7   5       17.17       77.70     79.00 o 
   8   7   5       46.98      112.19     92.94 o 
  -4   8   5       41.78      164.32     62.80 o 
  -3   8   5      313.75      391.81     50.09 o 
  -2   8   5     3547.15     3386.37    104.84 o 
  -1   8   5     3839.70     3900.78    108.00 o 
   0   8   5     3846.42     3687.39    101.29 o 
   1   8   5     6017.33     5665.62    347.64 o 
   2   8   5    14411.72    14213.40    758.55 o 
   3   8   5     8164.85     7655.27    259.81 o 
   4   8   5     1470.21     1551.72    114.67 o 
   5   8   5      731.05      529.03     90.67 o 
   6   8   5        5.68      126.80     75.24 o 
   7   8   5        0.44      134.75     83.47 o 
  -3   9   5      989.17      951.21     68.81 o 
  -2   9   5     1971.87     1886.23     84.76 o 
  -1   9   5     2587.24     2553.44     92.55 o 
   0   9   5     2682.81     2684.14     92.64 o 
   1   9   5     2049.25     1906.52    104.88 o 
   2   9   5     1436.55     1387.80     68.07 o 
   3   9   5     1442.15     1246.36    110.35 o 
   4   9   5      195.86      216.33     84.48 o 
   5   9   5       59.32      127.46     77.79 o 
   6   9   5      497.83      494.14     95.04 o 
  -1  10   5     3865.82     3792.82    163.15 o 
   0  10   5     2483.21     2501.24     96.29 o 
   1  10   5     2140.06     2199.09    137.51 o 
   2  10   5     1930.06     2076.19    139.51 o 
   3  10   5      765.14      708.96    105.04 o 
   4  10   5       47.58      253.14     84.95 o 
   5  10   5        2.39      100.03     93.27 o 
   1  11   5      425.48      467.99     93.09 o 
   2  11   5      198.54      346.16    104.62 o 
   3  11   5      176.77      191.50     91.91 o 
  -3  -8   6      931.73      878.95     68.16 o 
  -2  -8   6      252.89      266.53     59.22 o 
  -1  -8   6       26.12       98.09     61.06 o 
   0  -8   6        0.79       76.82     49.84 o 
   1  -8   6       67.60      186.58     49.01 o 
   2  -8   6      944.28      947.88     67.86 o 
   3  -8   6     1407.96     1506.16    141.72 o 
  -5  -7   6     1500.17     1486.24     76.75 o 
  -4  -7   6      607.83      764.91     48.53 o 
  -3  -7   6     1164.80     1193.87     90.90 o 
  -2  -7   6      197.70      305.20     50.42 o 
  -1  -7   6       20.16       77.87     42.24 o 
   0  -7   6       39.41       81.33     69.07 o 
   1  -7   6      357.76      447.31    125.68 o 
   2  -7   6      818.18     1002.76    133.03 o 
   3  -7   6     1347.52     1161.39     61.54 o 
   4  -7   6     1217.75     1333.17     73.89 o 
  -5  -6   6      524.93      570.82     46.94 o 
  -4  -6   6      291.31      302.18     50.66 o 
  -3  -6   6      776.57      817.23     53.06 o 
  -2  -6   6      390.25      322.31     56.31 o 
  -1  -6   6      718.26      576.52     48.66 o 
   0  -6   6     2379.28     2505.82     87.03 o 
   1  -6   6     3951.75     3970.22    159.63 o 
   2  -6   6     4287.98     4057.54    133.46 o 
   3  -6   6     3939.81     3468.95    107.64 o 
   4  -6   6     2133.40     1926.89     84.16 o 
   5  -6   6     1555.52     1796.83    118.02 o 
  -6  -5   6     1455.64     1593.52     81.50 o 
  -5  -5   6     1689.73     1743.13    101.90 o 
  -4  -5   6      292.60      313.25     34.82 o 
  -3  -5   6       14.60      137.64     32.47 o 
  -2  -5   6      949.77     1125.32     45.55 o 
  -1  -5   6     1501.31     1208.95     45.30 o 
   0  -5   6     1087.04     1015.42     42.05 o 
   1  -5   6     3314.75     3266.96    105.57 o 
   2  -5   6     4734.62     4943.89    125.95 o 
   3  -5   6     1384.29     1396.69     94.35 o 
   4  -5   6     1454.38     1282.01    107.62 o 
   5  -5   6      121.48      248.77     68.57 o 
   6  -5   6        1.07      102.22     73.50 o 
  -6  -4   6       84.60       52.65     67.61 o 
  -5  -4   6       48.63       67.87     67.77 o 
  -4  -4   6     1391.76     1482.05     59.20 o 
  -3  -4   6     3056.28     3110.01     70.73 o 
  -2  -4   6      788.23      947.25     39.54 o 
  -1  -4   6     3043.39     2831.37     81.12 o 
   0  -4   6     4258.28     4025.92    129.46 o 
   1  -4   6     8251.70     8306.55    223.36 o 
   2  -4   6     7891.68     7262.75    166.37 o 
   3  -4   6     4018.58     4654.93     95.21 o 
   4  -4   6     1640.49     1528.87     51.57 o 
   5  -4   6      486.24      535.12     73.55 o 
   6  -4   6       14.57      131.11     67.38 o 
   7  -4   6      191.17      226.61     79.15 o 
  -7  -3   6      305.70      437.35     51.16 o 
  -6  -3   6       39.84       84.14     42.74 o 
  -5  -3   6      595.09      570.67     70.56 o 
  -4  -3   6     1342.89     1164.25     70.30 o 
  -3  -3   6     1224.36     1080.06     40.91 o 
  -2  -3   6     3786.84     3401.06    108.15 o 
  -1  -3   6     6971.05     7708.82    164.88 o 
   0  -3   6     5696.15     5299.02    154.91 o 
   1  -3   6     4324.12     4222.40     90.83 o 
   2  -3   6     4512.41     3879.21    106.10 o 
   3  -3   6      863.98      914.74     66.41 o 
   4  -3   6       87.33      124.43     26.95 o 
   5  -3   6     1261.27     1077.02    129.14 o 
   6  -3   6     1145.39     1116.81     95.32 o 
   7  -3   6     1302.12     1737.52    118.77 o 
  -7  -2   6       19.17       77.59     44.01 o 
  -6  -2   6      499.04      529.71     46.67 o 
  -5  -2   6     1884.49     1941.21     79.76 o 
  -4  -2   6     4376.54     3962.77    183.62 o 
  -3  -2   6     4505.98     4332.92     72.51 o 
  -2  -2   6     9808.86     8552.20     81.79 o 
  -1  -2   6     8289.10     8516.25    111.96 o 
   0  -2   6    10697.64    10748.02    152.09 o 
   1  -2   6     2991.98     3145.49    133.29 o 
   2  -2   6     4600.79     4453.90     84.60 o 
   3  -2   6      266.85      211.39     23.27 o 
   4  -2   6       95.49      124.92     23.98 o 
   5  -2   6      290.53      345.90     59.52 o 
   6  -2   6     1027.99      996.27     85.22 o 
   7  -2   6     1002.41     1249.62    104.25 o 
   8  -2   6      942.81      906.58    100.11 o 
  -7  -1   6       49.07      141.20     59.07 o 
  -6  -1   6      337.57      319.27     41.59 o 
  -5  -1   6     1542.77     1609.65     63.45 o 
  -4  -1   6     2829.50     2600.16     58.12 o 
  -3  -1   6     5507.48     5984.87     81.86 o 
  -2  -1   6     2314.95     1957.04     45.57 o 
  -1  -1   6     4031.45     3560.36     44.50 o 
   0  -1   6     2038.54     2029.87     32.12 o 
   1  -1   6      465.69      491.46     36.85 o 
   2  -1   6     1417.25     1411.46     80.91 o 
   3  -1   6      892.77     1073.18     74.48 o 
   4  -1   6     1781.17     1763.76     44.92 o 
   5  -1   6     2107.89     2502.47    132.37 o 
   6  -1   6     3910.05     3652.94    142.58 o 
   7  -1   6     3067.72     3188.85    148.54 o 
   8  -1   6     1808.55     1744.55    123.84 o 
  -7   0   6     1975.51     1996.59    105.04 o 
  -6   0   6     4837.72     4549.89    110.99 o 
  -5   0   6     3594.21     3658.79     91.18 o 
  -4   0   6     7782.81     7539.37    127.77 o 
  -3   0   6    10581.68    10364.32    171.35 o 
  -2   0   6     8973.57     9735.02    165.88 o 
  -1   0   6    17052.77    17477.28    523.63 o 
   0   0   6     6742.86     7716.66    138.97 o 
   1   0   6      305.88      265.56     14.69 o 
   2   0   6       42.25      109.08     24.56 o 
   3   0   6     7153.96     7162.63    150.23 o 
   4   0   6     3760.16     3500.04     54.76 o 
   5   0   6     3867.82     4042.62     63.68 o 
   6   0   6     5130.75     5203.68    348.62 o 
   7   0   6     1211.42     1327.45     97.18 o 
   8   0   6      227.32      235.79     85.76 o 
  -7   1   6     1680.87     1623.67     75.47 o 
  -6   1   6     1668.03     1706.92     70.03 o 
  -5   1   6      643.55      625.60     35.90 o 
  -4   1   6     1518.32     1556.08     45.36 o 
  -3   1   6     1867.83     1781.06     64.68 o 
  -2   1   6     1161.31     1564.22     52.88 o 
  -1   1   6     1828.43     1914.99     40.23 o 
   0   1   6      844.42      726.22     20.76 o 
   1   1   6     3955.52     4309.28     99.23 o 
   2   1   6     9758.71    10060.27    279.05 o 
   3   1   6     8782.92     8132.02    258.02 o 
   4   1   6     6965.10     6336.44    103.62 o 
   5   1   6     6007.81     5618.71    111.07 o 
   6   1   6     4106.90     4320.03     71.94 o 
   7   1   6     3666.03     3526.63    141.42 o 
   8   1   6     1128.68     1207.47    102.76 o 
   9   1   6      437.15      382.21    107.38 o 
  -7   2   6     3191.45     3007.12    123.88 o 
  -6   2   6     3704.24     3626.77     82.05 o 
  -5   2   6     5572.46     5370.91    115.54 o 
  -4   2   6      791.77      847.11     37.88 o 
  -3   2   6     4094.91     3784.98     65.03 o 
  -2   2   6     2586.87     2829.07     83.68 o 
  -1   2   6      348.24      418.72     21.83 o 
   0   2   6      554.70      471.78     23.86 o 
   1   2   6     6331.76     6470.17     82.93 o 
   2   2   6     5359.54     5327.60    108.40 o 
   3   2   6     4013.54     3677.69     71.07 o 
   4   2   6     4005.31     3940.18     78.94 o 
   5   2   6     1488.74     1349.99     51.44 o 
   6   2   6      615.96      665.32     43.52 o 
   7   2   6      872.73      917.18    125.21 o 
   8   2   6       39.58      234.05     83.41 o 
  -6   3   6     1755.11     1654.14    109.73 o 
  -5   3   6     2219.07     2079.82     69.35 o 
  -4   3   6     2861.65     2877.62     83.29 o 
  -3   3   6        4.56       61.32     43.46 o 
  -2   3   6      189.59      235.25     18.59 o 
  -1   3   6     2958.40     3125.12    113.49 o 
   0   3   6     8475.38     9232.22    353.62 o 
   1   3   6    29392.23    29909.42    221.55 o 
   2   3   6    10837.14    10497.80    298.75 o 
   3   3   6    15638.73    15315.29   1059.77 o 
   4   3   6     7630.87     7404.40    573.52 o 
   5   3   6     4639.51     4844.92     98.24 o 
   6   3   6     2282.79     2331.53    154.05 o 
   7   3   6      865.78      973.79    139.12 o 
   9   3   6       11.79       75.03     54.88 o 
  -6   4   6     1538.59     1500.61     60.83 o 
  -5   4   6      180.32      214.69     35.43 o 
  -4   4   6       23.46       58.99     27.91 o 
  -3   4   6      532.04      581.04     33.92 o 
  -2   4   6      240.33      342.36     20.37 o 
  -1   4   6     2101.76     2182.61     59.84 o 
   0   4   6     5652.94     6116.78    136.08 o 
   1   4   6     7389.64     6975.37    105.78 o 
   2   4   6     4568.90     4597.01     85.93 o 
   3   4   6     4693.11     4462.68    213.57 o 
   4   4   6     3510.61     3910.45    106.53 o 
   5   4   6      115.39      222.06     26.09 o 
   6   4   6        2.45      144.33     28.93 o 
   7   4   6      682.27      804.66     76.38 o 
   8   4   6      124.76      374.86     72.58 o 
   9   4   6      368.16      516.19     85.74 o 
  -6   5   6       71.59      257.27     69.39 o 
  -5   5   6      318.96      442.33     38.95 o 
  -4   5   6      305.06      379.32     44.17 o 
  -3   5   6     2035.85     1885.83     92.27 o 
  -2   5   6     7562.92     7322.32    205.66 o 
  -1   5   6     6670.92     6097.84    113.22 o 
   0   5   6    11990.65    11668.71    473.22 o 
   1   5   6    15210.20    14427.59    167.63 o 
   2   5   6    11384.83    11729.30    194.80 o 
   3   5   6     4019.83     4017.67     92.23 o 
   4   5   6     1086.20     1022.86     95.60 o 
   5   5   6      220.12      377.55     44.04 o 
   6   5   6       21.76       39.41     67.90 o 
   7   5   6      248.36      274.12     78.03 o 
   8   5   6     1440.29     1438.68    112.44 o 
  -5   6   6       34.87      150.14     48.46 o 
  -4   6   6      202.56      205.59     44.82 o 
  -3   6   6     1796.88     1683.69     73.07 o 
  -2   6   6     4762.34     4612.41    109.96 o 
  -1   6   6     5068.58     4534.20    135.56 o 
   0   6   6     2934.61     2726.38     84.50 o 
   1   6   6     3491.14     3345.53    112.56 o 
   2   6   6     3148.92     3135.44    184.80 o 
   3   6   6      539.06      557.08     48.87 o 
   4   6   6       38.07      111.81     87.81 o 
   5   6   6      384.86      601.39    214.22 o 
   6   6   6     1128.89     1102.57    106.39 o 
   7   6   6     1005.95      887.14    104.02 o 
   8   6   6     1731.41     1846.52    140.16 o 
  -4   7   6     3953.03     3796.70    116.64 o 
  -3   7   6     4853.09     4633.79    147.91 o 
  -2   7   6     9356.75     8748.29    161.23 o 
  -1   7   6     8273.94     7455.52    184.68 o 
   0   7   6     4281.37     4163.30    104.10 o 
   1   7   6      534.33      497.56     44.84 o 
   2   7   6     1313.25     1380.29     60.91 o 
   3   7   6      768.32      757.95     49.28 o 
   4   7   6      353.49      497.53    122.63 o 
   5   7   6      218.22      334.73     73.10 o 
   6   7   6     1931.14     1906.99    124.21 o 
   7   7   6      843.87      838.57    104.48 o 
   8   7   6      982.24     1133.55    118.49 o 
  -4   8   6     1401.87     1412.33     80.47 o 
  -3   8   6     1742.90     1802.87    137.23 o 
  -2   8   6     3225.57     3037.82    100.00 o 
  -1   8   6     2975.80     2716.12     92.20 o 
   0   8   6      916.88      910.28     65.73 o 
   1   8   6      771.23      749.79     53.58 o 
   2   8   6     1642.80     1663.07    104.55 o 
   3   8   6      463.48      644.35     48.20 o 
   4   8   6     2854.48     2752.87    144.12 o 
   5   8   6     5235.13     4833.94    190.31 o 
   6   8   6     3966.57     3644.61    173.75 o 
   7   8   6     2348.99     1944.02    145.51 o 
  -3   9   6     3105.73     3018.03    135.84 o 
  -2   9   6     2858.90     2729.88    101.99 o 
  -1   9   6     1750.66     1711.79     98.92 o 
   0   9   6      959.77     1034.02     65.85 o 
   1   9   6      369.41      405.13     50.58 o 
   2   9   6       19.26      102.11     73.27 o 
   3   9   6      498.59      733.11     95.46 o 
   4   9   6      891.44      893.60    102.34 o 
   5   9   6     1053.35     1041.49    115.65 o 
   6   9   6     1270.99     1167.33    118.44 o 
  -1  10   6        8.28       64.26     51.00 o 
   0  10   6      448.82      494.28     57.48 o 
   1  10   6      657.44      725.55     87.36 o 
   2  10   6     1017.77      999.62    108.48 o 
   3  10   6     3419.33     3170.10    167.10 o 
   4  10   6     2749.13     2741.66    165.29 o 
   5  10   6     2894.42     2695.69    162.03 o 
   2  11   6     1181.56     1487.66    128.21 o 
  -2  -8   7      738.31      816.22    146.54 o 
  -1  -8   7     1201.32     1072.10     73.66 o 
   0  -8   7     1231.30     1305.77     77.51 o 
   1  -8   7     1757.90     1646.39    135.79 o 
   2  -8   7     1468.59     1373.40     78.59 o 
  -4  -7   7      241.98      323.95     53.03 o 
  -3  -7   7      896.50      826.65     71.55 o 
  -2  -7   7     2425.89     2160.78     90.77 o 
  -1  -7   7     2546.46     2103.44     89.58 o 
   0  -7   7     2060.87     2102.05     89.11 o 
   1  -7   7     2787.75     2619.09    153.56 o 
   2  -7   7     1738.73     1702.54     81.46 o 
   3  -7   7      802.53      830.74     62.84 o 
   4  -7   7      236.49      297.64     57.08 o 
  -5  -6   7      191.93      218.30     46.47 o 
  -4  -6   7      945.93     1146.76     63.22 o 
  -3  -6   7      729.68      717.68     57.29 o 
  -2  -6   7     2413.82     2399.65     99.25 o 
  -1  -6   7     2133.49     1802.35    128.40 o 
   0  -6   7     1820.39     1554.12     73.61 o 
   1  -6   7      829.18      941.18    136.23 o 
   2  -6   7      472.85      613.16     99.45 o 
   3  -6   7       33.53       70.01     69.88 o 
   4  -6   7       31.67      187.28     52.23 o 
   5  -6   7      434.06      496.28     59.17 o 
  -5  -5   7     1315.30     1258.26     83.71 o 
  -4  -5   7     2383.87     2457.61     70.56 o 
  -3  -5   7     8128.78     8268.86    128.01 o 
  -2  -5   7     7450.35     7132.50    144.51 o 
  -1  -5   7     5804.57     5184.41    173.47 o 
   0  -5   7     2180.64     1787.10     99.58 o 
   1  -5   7     1532.61     1654.15    111.86 o 
   2  -5   7      183.23      235.21     33.07 o 
   3  -5   7       43.69       91.68     31.37 o 
   4  -5   7      567.67      564.45     40.88 o 
   5  -5   7      659.17      745.66     61.03 o 
   6  -5   7      789.85      943.70    103.27 o 
  -6  -4   7      394.49      510.63     54.47 o 
  -5  -4   7      899.92      908.35     63.00 o 
  -4  -4   7     3427.17     3183.92    108.39 o 
  -3  -4   7     2199.89     2140.45     97.09 o 
  -2  -4   7     1049.75      953.02     40.67 o 
  -1  -4   7     1120.30     1383.39     93.64 o 
   0  -4   7     1302.41     1284.12     57.05 o 
   1  -4   7       13.24      117.46     38.15 o 
   2  -4   7      326.96      456.19     48.17 o 
   3  -4   7     1457.65     1523.17     89.50 o 
   4  -4   7     1172.55     1072.36     46.45 o 
   5  -4   7     3230.75     3021.94     97.99 o 
   6  -4   7     2840.95     3033.89    150.59 o 
  -6  -3   7     2441.18     2283.08    133.19 o 
  -5  -3   7     2813.03     3042.80     74.67 o 
  -4  -3   7     4668.29     4333.35    102.57 o 
  -3  -3   7     2671.02     2726.59    104.88 o 
  -2  -3   7     4273.59     3912.91     71.58 o 
  -1  -3   7     2316.70     2379.62     83.36 o 
   0  -3   7      103.75      196.53     25.44 o 
   1  -3   7       14.70       45.76     24.16 o 
   2  -3   7     1101.68     1012.50     47.82 o 
   3  -3   7     2165.47     2493.00     60.14 o 
   4  -3   7     1830.81     1793.97     53.96 o 
   5  -3   7     1368.62     1378.15     60.23 o 
   6  -3   7      958.72      937.05     88.48 o 
   7  -3   7      428.19      566.43     92.34 o 
  -6  -2   7     1468.39     1295.50     65.93 o 
  -5  -2   7     3553.28     3531.89    121.16 o 
  -4  -2   7     3661.24     3535.10    131.51 o 
  -3  -2   7     1839.72     1897.40     66.78 o 
  -2  -2   7     1101.57     1169.26     30.90 o 
  -1  -2   7      258.09      524.19     27.62 o 
   0  -2   7     2141.00     2079.11     36.90 o 
   1  -2   7     2325.74     2306.73     56.59 o 
   2  -2   7    11358.96    10220.67    193.66 o 
   3  -2   7     6031.51     6195.19     88.49 o 
   4  -2   7     5829.02     5812.42     88.93 o 
   5  -2   7     3453.54     3766.68     89.46 o 
   6  -2   7     2269.51     2259.48    119.88 o 
   7  -2   7     1263.57     1250.60    103.00 o 
   8  -2   7      771.85      712.69    102.30 o 
  -7  -1   7     1675.08     1704.90     78.64 o 
  -6  -1   7     2914.68     2915.49    144.35 o 
  -5  -1   7     2382.60     2334.75    127.33 o 
  -4  -1   7     2763.61     2670.92     61.93 o 
  -3  -1   7     1830.92     1893.04     48.04 o 
  -2  -1   7      516.97      730.72     35.37 o 
  -1  -1   7      230.59      397.87     20.52 o 
   0  -1   7     5816.26     5682.73    106.29 o 
   1  -1   7     5537.25     5863.60    148.70 o 
   2  -1   7      873.49      554.90     27.98 o 
   3  -1   7     6411.95     5795.57    123.85 o 
   4  -1   7     2102.47     1949.19     65.22 o 
   5  -1   7      686.45      796.94     98.58 o 
   6  -1   7      903.40     1067.42     54.16 o 
   7  -1   7      619.83      404.19     75.06 o 
   8  -1   7       16.28      143.57     90.78 o 
  -7   0   7     1350.16     1326.85     89.78 o 
  -6   0   7     1481.50     1629.61     70.66 o 
  -5   0   7      508.59      520.09     43.23 o 
  -4   0   7       61.07      107.68     25.34 o 
  -3   0   7      525.41      670.92     50.30 o 
  -2   0   7     2232.75     1946.26     38.01 o 
  -1   0   7     1695.28     1473.51     31.29 o 
   0   0   7     9450.13     8663.85    147.79 o 
   1   0   7    17486.86    17512.68    197.10 o 
   2   0   7    20144.75    20481.52    210.17 o 
   3   0   7     5030.41     4616.68     80.91 o 
   4   0   7     2097.79     2049.29     59.91 o 
   5   0   7     1666.65     1484.81     54.21 o 
   6   0   7      623.71      725.05     71.83 o 
   7   0   7       74.40       45.85     68.86 o 
   8   0   7      103.80      136.17     79.45 o 
  -7   1   7     1826.52     1733.21     78.93 o 
  -6   1   7     1696.70     1712.07     73.34 o 
  -5   1   7     1251.23     1127.20     52.50 o 
  -4   1   7      136.03      239.38     28.15 o 
  -3   1   7      717.27      835.26     80.53 o 
  -2   1   7     1784.23     1826.71     36.17 o 
  -1   1   7     1558.39     1332.51     29.87 o 
   0   1   7     6469.13     6518.19    184.39 o 
   1   1   7     9166.62     7757.33    285.64 o 
   2   1   7     5983.10     6209.20    124.46 o 
   3   1   7     5032.20     4697.19    150.13 o 
   4   1   7      349.11      361.79     26.16 o 
   5   1   7      239.81      186.68     29.73 o 
   6   1   7       15.26       88.13     32.78 o 
   7   1   7       85.94      166.43     44.06 o 
   8   1   7      328.11      398.06     85.51 o 
  -6   2   7      123.78      151.97     43.55 o 
  -5   2   7     1035.79     1036.15     79.16 o 
  -4   2   7      357.50      387.77     30.88 o 
  -3   2   7     7699.58     7678.88    246.60 o 
  -2   2   7     8974.42     9347.03    156.16 o 
  -1   2   7    15503.70    15307.05    127.50 o 
   0   2   7     8576.32     9255.65    410.49 o 
   1   2   7     8245.18     7155.93    174.68 o 
   2   2   7     6243.92     6715.34    274.95 o 
   3   2   7     4161.84     4179.67    130.21 o 
   4   2   7      683.38      707.51     33.01 o 
   5   2   7      349.17      461.56     54.16 o 
   6   2   7        3.08       53.61     27.48 o 
   7   2   7      379.09      394.93     61.38 o 
   8   2   7      538.97      550.89     86.81 o 
   9   2   7      591.16      753.62    110.53 o 
  -6   3   7      176.50      167.86     37.70 o 
  -5   3   7      136.38      222.34     32.71 o 
  -4   3   7     2296.60     2387.30     61.11 o 
  -3   3   7     6051.88     5816.03     86.71 o 
  -2   3   7     5724.57     5850.39     81.55 o 
  -1   3   7     7044.48     6960.67    209.23 o 
   0   3   7     8366.26     9233.65    335.99 o 
   1   3   7      615.94      638.56     20.86 o 
   2   3   7      169.74      261.10     29.44 o 
   3   3   7     1060.82     1193.03     47.35 o 
   4   3   7      293.41      308.84     34.93 o 
   5   3   7     1964.52     1846.78     73.32 o 
   6   3   7     1297.12     1395.43     66.70 o 
   7   3   7     4771.86     4800.24    117.32 o 
   8   3   7     2184.17     2359.73    125.23 o 
  -6   4   7      443.29      465.81     44.61 o 
  -5   4   7     4379.70     4268.22     89.74 o 
  -4   4   7     5267.32     5412.24     93.94 o 
  -3   4   7     5167.75     4829.08    130.49 o 
  -2   4   7     8169.54     8149.04     99.52 o 
  -1   4   7     8818.24     8928.10     95.76 o 
   0   4   7     6009.51     5915.42     87.30 o 
   1   4   7     4269.08     4584.44    173.68 o 
   2   4   7     1673.30     1888.07     58.86 o 
   3   4   7     1504.23     1815.50     60.32 o 
   4   4   7        8.59       69.68     33.89 o 
   5   4   7     2024.95     1881.47    160.52 o 
   6   4   7      894.23     1009.69     59.40 o 
   7   4   7      841.97      980.39     61.90 o 
   8   4   7     2256.06     2450.81    137.00 o 
  -5   5   7     1316.58     1321.78     69.42 o 
  -4   5   7     2336.38     2428.31    164.38 o 
  -3   5   7     3857.42     3938.49    209.73 o 
  -2   5   7     4210.22     3854.45    105.28 o 
  -1   5   7      313.61      303.28     36.23 o 
   0   5   7      378.53      367.23     36.04 o 
   1   5   7      330.31      403.81     36.74 o 
   2   5   7     1149.64     1142.77     52.04 o 
   3   5   7     1090.42      983.78     48.45 o 
   4   5   7     2698.77     2733.31    239.00 o 
   5   5   7     4962.41     4887.11    110.04 o 
   6   5   7     5372.07     5162.64    113.58 o 
   7   5   7     4275.52     4313.71    177.19 o 
   8   5   7     1325.05     1379.32    132.68 o 
  -5   6   7     3412.60     3280.41    111.64 o 
  -4   6   7     4053.82     3826.50    173.59 o 
  -3   6   7     5789.34     5367.55    378.11 o 
  -2   6   7     4412.92     3979.71    277.72 o 
  -1   6   7     1372.91     1234.40     59.50 o 
   0   6   7       91.23       83.30     33.21 o 
   1   6   7     1997.82     1977.21     69.92 o 
   2   6   7      914.64     1025.26    109.00 o 
   3   6   7     1221.63     1260.28     55.91 o 
   4   6   7     2255.73     2226.71     86.57 o 
   5   6   7     2310.61     2507.67    323.15 o 
   6   6   7     3901.93     3779.33    162.45 o 
   7   6   7     2466.54     2537.85    149.19 o 
   8   6   7      761.55     1192.21    122.81 o 
  -4   7   7      926.27      942.60    146.54 o 
  -3   7   7     1020.55      936.19     63.34 o 
  -2   7   7       73.02       46.80     36.46 o 
  -1   7   7      508.62      552.62     46.92 o 
   0   7   7     1410.89     1489.97     68.03 o 
   1   7   7      645.62      633.92     54.34 o 
   2   7   7     6417.09     6372.55    195.83 o 
   3   7   7     2248.99     2287.92     77.76 o 
   4   7   7     2039.48     1891.48     70.67 o 
   5   7   7     3378.58     3354.42    158.31 o 
   6   7   7     4737.34     4532.58    183.61 o 
   7   7   7     2966.82     3140.89    161.70 o 
   8   7   7      882.03      764.70    120.95 o 
  -3   8   7      592.14      589.88     59.60 o 
  -2   8   7      160.34      136.95     42.07 o 
  -1   8   7        6.68       43.35     46.92 o 
   0   8   7     1399.58     1330.49     67.65 o 
   1   8   7     2083.62     1903.51     79.74 o 
   2   8   7     1665.31     1796.23     76.78 o 
   3   8   7     3759.95     3657.08    133.58 o 
   4   8   7     3908.28     3685.93     98.54 o 
   5   8   7     3162.47     2902.85    157.66 o 
   6   8   7       27.22       39.69     79.59 o 
   7   8   7       45.18       80.96     85.24 o 
  -2   9   7      470.66      429.48     76.12 o 
  -1   9   7     2459.73     2229.48     91.59 o 
   0   9   7     4044.12     3948.31    116.63 o 
   1   9   7     4271.26     4083.32    241.18 o 
   2   9   7     5986.29     5922.06    235.90 o 
   3   9   7     4784.88     4540.40    116.12 o 
   4   9   7     3648.67     3689.59    174.12 o 
   5   9   7     3146.56     3259.79    172.68 o 
   6   9   7      876.94      891.37    112.58 o 
  -1  10   7      575.07      454.29     86.82 o 
   0  10   7      747.40      794.14     65.92 o 
   1  10   7     1867.90     1878.94     85.14 o 
   2  10   7     1204.39     1388.85    117.60 o 
   3  10   7      833.74      911.09    110.48 o 
   4  10   7      740.75      795.68    104.58 o 
   5  10   7      188.25      184.43     91.64 o 
  -3  -7   8      999.21     1015.21     71.77 o 
  -2  -7   8      594.98      642.50     61.67 o 
  -1  -7   8      359.57      355.41     53.44 o 
   0  -7   8       62.15       80.20     64.31 o 
   1  -7   8       37.51      109.92     79.04 o 
   2  -7   8      342.32      391.54     74.58 o 
   3  -7   8      649.82      717.99     53.85 o 
  -4  -6   8     1513.38     1566.05     80.62 o 
  -3  -6   8     1695.85     1709.28     81.88 o 
  -2  -6   8     1287.02     1189.71     69.09 o 
  -1  -6   8       18.07       44.81     40.94 o 
   0  -6   8       73.87      132.06     41.68 o 
   1  -6   8      106.13      156.66     59.24 o 
   2  -6   8      814.76     1088.10    138.76 o 
   3  -6   8     1042.31      974.80     73.14 o 
   4  -6   8     1241.88     1254.41     60.67 o 
  -5  -5   8     1316.74     1402.02     89.63 o 
  -4  -5   8      531.53      555.24     57.69 o 
  -3  -5   8      761.15      786.29     62.48 o 
  -2  -5   8       83.57       72.48     39.41 o 
  -1  -5   8      632.40      429.84     46.77 o 
   0  -5   8     1563.89     1446.50     68.19 o 
   1  -5   8     3345.26     3382.13    165.39 o 
   2  -5   8     2185.03     2354.41     66.18 o 
   3  -5   8     2678.80     2711.90    177.28 o 
   4  -5   8     1961.97     1873.34     64.01 o 
   5  -5   8      812.09      997.48     66.16 o 
  -5  -4   8     1236.06     1308.29     57.83 o 
  -4  -4   8      825.07      914.51     56.69 o 
  -3  -4   8      107.72      170.88     39.76 o 
  -2  -4   8      225.94      312.96     40.47 o 
  -1  -4   8      562.50      646.37     49.17 o 
   0  -4   8      568.81      485.51     77.80 o 
   1  -4   8     1093.45     1069.55     47.23 o 
   2  -4   8     3586.75     3373.77     74.53 o 
   3  -4   8     2845.34     3053.68     73.22 o 
   4  -4   8     1739.39     1787.72    131.54 o 
   5  -4   8      901.10      921.64     48.80 o 
   6  -4   8      112.64      168.85     74.26 o 
  -6  -3   8      206.62      242.81     49.63 o 
  -5  -3   8      173.06      278.14     44.64 o 
  -4  -3   8       22.82      116.35     32.89 o 
  -3  -3   8     1121.34     1125.46     68.26 o 
  -2  -3   8     1539.26     1564.80     76.68 o 
  -1  -3   8     3268.21     3495.36    101.46 o 
   0  -3   8     6385.85     6377.17    103.02 o 
   1  -3   8     6313.49     6243.15    199.18 o 
   2  -3   8     6671.22     6180.37    237.68 o 
   3  -3   8     3789.94     3703.88     75.65 o 
   4  -3   8     2270.61     2362.18     69.27 o 
   5  -3   8      995.98      990.71     46.26 o 
   6  -3   8       32.58       59.28     64.35 o 
   7  -3   8       30.44      144.67     79.69 o 
  -6  -2   8      502.25      531.67     53.46 o 
  -5  -2   8       18.54       66.83     38.42 o 
  -4  -2   8      272.21      277.69     32.16 o 
  -3  -2   8     1597.08     1703.18     51.84 o 
  -2  -2   8     2468.57     2090.78     53.18 o 
  -1  -2   8     1789.08     1861.39     54.40 o 
   0  -2   8     4794.06     4775.75    162.87 o 
   1  -2   8     3655.42     3776.04     92.15 o 
   2  -2   8     1868.53     1640.35     55.68 o 
   3  -2   8      362.19      330.03     34.01 o 
   4  -2   8       15.05       66.83     25.48 o 
   5  -2   8       10.20       82.79     33.19 o 
   6  -2   8      544.14      528.84     74.94 o 
   7  -2   8      460.90      543.21     82.76 o 
  -6  -1   8       92.66       84.98     40.91 o 
  -5  -1   8       75.66      133.52     37.55 o 
  -4  -1   8     2980.87     3015.85     84.85 o 
  -3  -1   8     5460.84     5617.27     93.15 o 
  -2  -1   8     6872.10     6605.91     72.88 o 
  -1  -1   8    10624.43    10253.45     95.19 o 
   0  -1   8     4214.19     3808.56    104.60 o 
   1  -1   8     4569.17     4144.34    111.78 o 
   2  -1   8     7361.62     7709.81    145.83 o 
   3  -1   8     1638.06     1365.96     43.86 o 
   4  -1   8        7.02       53.35     40.22 o 
   5  -1   8       97.35      213.66     42.87 o 
   6  -1   8       12.01       76.80     36.68 o 
   7  -1   8      200.05      264.73     78.87 o 
   8  -1   8      642.67      645.60     96.06 o 
  -6   0   8       48.20      134.05     45.85 o 
  -5   0   8      773.09      735.25     48.77 o 
  -4   0   8     3528.59     3161.64     84.22 o 
  -3   0   8     3364.41     3408.68     70.32 o 
  -2   0   8     3928.05     4222.50    112.46 o 
  -1   0   8     3285.17     2884.37     57.39 o 
   0   0   8     2019.56     2026.02     37.03 o 
   1   0   8     2618.40     2239.22     70.98 o 
   2   0   8     1063.95     1245.88     60.15 o 
   3   0   8       90.56      130.07     22.95 o 
   4   0   8     1816.93     1773.66     55.77 o 
   5   0   8     2309.34     2441.22     71.20 o 
   6   0   8     3610.88     3698.39    137.47 o 
   7   0   8     1775.30     1669.84     77.94 o 
   8   0   8     1308.92     1532.60    121.84 o 
  -6   1   8     2580.57     2847.65    132.44 o 
  -5   1   8     4864.54     4893.32    348.55 o 
  -4   1   8     5412.70     5284.67    133.61 o 
  -3   1   8     5847.59     5673.71    121.12 o 
  -2   1   8     4950.93     5415.51     99.22 o 
  -1   1   8     5004.61     5171.34     82.04 o 
   0   1   8     3021.82     3328.36     46.89 o 
   1   1   8      515.30      488.92     21.28 o 
   2   1   8       56.96      142.35     28.56 o 
   3   1   8       67.30      127.15     37.95 o 
   4   1   8     1662.18     1574.79     54.25 o 
   5   1   8     1970.45     1797.00     60.36 o 
   6   1   8     1857.80     1912.90     91.85 o 
   7   1   8     2105.59     2138.69     75.12 o 
   8   1   8      714.22      774.93     91.60 o 
  -6   2   8     1022.25     1245.46     68.02 o 
  -5   2   8     2526.34     2542.79     83.92 o 
  -4   2   8     2467.72     2717.64     83.01 o 
  -3   2   8     4188.34     4199.52    150.95 o 
  -2   2   8      299.37      439.10     23.13 o 
  -1   2   8      183.70      242.06     22.21 o 
   0   2   8     1452.41     1684.75     74.12 o 
   1   2   8      636.37      546.46     22.57 o 
   2   2   8     1082.68     1284.70     97.64 o 
   3   2   8     3714.49     3510.36    140.10 o 
   4   2   8     4620.28     4591.24    153.93 o 
   5   2   8     3329.76     3053.22    165.12 o 
   6   2   8     3955.71     3834.15    134.12 o 
   7   2   8     3779.20     3699.71    181.31 o 
   8   2   8     1175.83     1234.31    102.34 o 
  -6   3   8     2929.88     2921.37     80.08 o 
  -5   3   8     3060.00     3246.54     78.23 o 
  -4   3   8     6762.86     6811.23    104.48 o 
  -3   3   8     6081.48     6463.13    159.85 o 
  -2   3   8     3275.67     3133.89    127.66 o 
  -1   3   8      316.92      379.64     22.20 o 
   0   3   8       24.71      132.96     27.56 o 
   1   3   8      249.31      181.28     16.97 o 
   2   3   8     1703.65     1889.14     49.34 o 
   3   3   8     4218.13     3708.64    146.48 o 
   4   3   8     1474.57     1451.10     44.54 o 
   5   3   8     2201.89     2097.48     68.51 o 
   6   3   8     1990.02     1892.13     62.31 o 
   7   3   8      612.95      633.07     60.89 o 
   8   3   8      710.08      704.12    119.32 o 
  -5   4   8      768.92      849.12     86.72 o 
  -4   4   8      504.84      602.33     88.42 o 
  -3   4   8        9.65       41.25     31.55 o 
  -2   4   8       82.68      258.10     77.27 o 
  -1   4   8      365.81      464.28     46.63 o 
   0   4   8     1889.93     2064.74     47.98 o 
   1   4   8     9277.31     9306.20    103.28 o 
   2   4   8     8219.52     8152.26    122.43 o 
   3   4   8     8189.37     7600.00    122.18 o 
   4   4   8    10164.72    10044.90    439.71 o 
   5   4   8     5169.09     4758.10    151.63 o 
   6   4   8     4129.05     4078.83    353.32 o 
   7   4   8     1947.98     1959.02     81.70 o 
   8   4   8       67.94      337.53     84.49 o 
  -5   5   8      847.03      914.01     65.95 o 
  -4   5   8      311.26      306.34     47.34 o 
  -3   5   8      184.81      233.93     38.78 o 
  -2   5   8      252.77      255.92     54.23 o 
  -1   5   8       17.87       82.13     43.80 o 
   0   5   8     1121.45     1244.12     55.55 o 
   1   5   8     3881.75     3854.89     90.90 o 
   2   5   8     5112.31     4995.31    261.23 o 
   3   5   8     2550.63     2812.24     79.41 o 
   4   5   8     3449.36     3181.61     85.58 o 
   5   5   8      765.66      869.85     56.61 o 
   6   5   8      347.77      470.13    139.98 o 
   7   5   8       47.90      344.29    234.03 o 
   8   5   8       18.01      213.68     90.36 o 
  -4   6   8      320.50      316.78     49.89 o 
  -3   6   8      614.89      634.65     52.61 o 
  -2   6   8     1070.72     1194.10     93.69 o 
  -1   6   8     4062.57     3984.92    188.48 o 
   0   6   8     6114.11     5638.76    119.03 o 
   1   6   8     8954.44     9250.28    149.89 o 
   2   6   8     8995.70     8691.30    143.64 o 
   3   6   8     3830.06     3989.66    143.58 o 
   4   6   8     4056.73     4050.43    100.80 o 
   5   6   8      586.32      701.63     53.35 o 
   6   6   8      265.51      516.90    183.49 o 
   7   6   8      153.24      332.90     85.88 o 
   8   6   8      123.38      201.45    101.20 o 
  -4   7   8      181.80      199.18     50.85 o 
  -3   7   8      330.60      348.12     82.99 o 
  -2   7   8     2926.42     2517.80     91.10 o 
  -1   7   8     1948.39     1943.80     94.83 o 
   0   7   8     3293.77     2908.00     91.86 o 
   1   7   8     5651.73     5415.23    122.11 o 
   2   7   8     2974.61     2892.77     89.26 o 
   3   7   8      803.93      891.37     56.97 o 
   4   7   8      132.06      216.57     47.74 o 
   5   7   8      303.72      477.18    110.63 o 
   6   7   8       61.07      145.82     77.38 o 
   7   7   8      497.63      559.45     96.85 o 
  -3   8   8     1526.47     1367.56     81.02 o 
  -2   8   8     2641.06     2745.39    100.83 o 
  -1   8   8     4486.30     4103.39    117.93 o 
   0   8   8     5238.12     4995.85    165.19 o 
   1   8   8     5420.76     5107.53    125.47 o 
   2   8   8     3029.68     2921.23     95.82 o 
   3   8   8     1776.71     1737.26     75.52 o 
   4   8   8       34.35      330.40    208.26 o 
   5   8   8      208.10      179.65     76.30 o 
   6   8   8      616.93      737.11    107.46 o 
   7   8   8     1336.06     1349.73    128.53 o 
  -2   9   8     1451.89     1483.09     96.62 o 
  -1   9   8     2149.40     2168.00     92.68 o 
   0   9   8     1142.87     1037.59     66.88 o 
   1   9   8     1089.51     1201.39     70.29 o 
   2   9   8      231.62      294.00     50.05 o 
   3   9   8      113.57      338.09     49.40 o 
   4   9   8      481.86      580.80     94.81 o 
   5   9   8     1177.67     1320.94    124.39 o 
   6   9   8     2147.04     2093.86    149.84 o 
   0  10   8     1265.58     1177.23     77.79 o 
   1  10   8      831.85      962.41     73.59 o 
   2  10   8      238.90      418.68    107.12 o 
   3  10   8       48.41       99.04     80.94 o 
   4  10   8       62.01      154.21     88.46 o 
   5  10   8     1408.25     1337.12    132.95 o 
  -1  -7   9      295.13      327.14     71.24 o 
   0  -7   9     1237.70     1342.24     99.23 o 
   1  -7   9     1322.92     1488.58     82.04 o 
  -3  -6   9      295.18      358.44     71.64 o 
  -2  -6   9     1756.61     1753.77     84.10 o 
  -1  -6   9     1754.05     1512.99     78.77 o 
   0  -6   9     2262.50     2004.71     88.25 o 
   1  -6   9     2887.70     2863.37    103.63 o 
   2  -6   9     1744.46     1747.88     81.93 o 
   3  -6   9      623.97      811.43     88.33 o 
   4  -6   9      457.40      434.06     51.39 o 
  -4  -5   9      155.20      278.30     55.61 o 
  -3  -5   9      869.41      806.41     63.03 o 
  -2  -5   9     1271.10     1271.25     71.50 o 
  -1  -5   9     5521.80     5234.63    131.96 o 
   0  -5   9     3698.58     3088.22    100.46 o 
   1  -5   9     1590.11     1554.12     73.37 o 
   2  -5   9      625.18      669.49     83.50 o 
   3  -5   9      124.27      268.33     36.93 o 
   4  -5   9        5.29       83.99     39.68 o 
   5  -5   9       18.36      139.50     77.04 o 
  -5  -4   9     1054.07     1216.19    126.65 o 
  -4  -4   9     1382.78     1331.35     58.22 o 
  -3  -4   9     1817.52     1755.21     79.32 o 
  -2  -4   9     5012.54     4884.47    257.05 o 
  -1  -4   9     3122.00     3235.47    231.67 o 
   0  -4   9     1214.36      980.41     57.84 o 
   1  -4   9     1481.30     1616.96     54.91 o 
   2  -4   9     1116.55      990.59     69.09 o 
   3  -4   9      157.42      251.29     29.58 o 
   4  -4   9       16.89      100.69     37.83 o 
   5  -4   9      193.50      224.65     39.91 o 
   6  -4   9      142.76      186.35     74.73 o 
  -5  -3   9      879.73      974.19     64.53 o 
  -4  -3   9     1966.18     1975.25     92.72 o 
  -3  -3   9     2411.38     2367.60     93.12 o 
  -2  -3   9     3037.72     2739.21    160.87 o 
  -1  -3   9     1250.22     1154.60     58.77 o 
   0  -3   9     1215.12     1338.37     77.00 o 
   1  -3   9      271.23      372.81     33.12 o 
   2  -3   9       10.96       97.30     28.43 o 
   3  -3   9      528.48      668.91     39.74 o 
   4  -3   9      897.84      948.33     45.20 o 
   5  -3   9     1425.87     1423.72     53.93 o 
   6  -3   9     1748.92     1488.03    107.41 o 
  -5  -2   9     2782.45     2543.45    127.42 o 
  -4  -2   9     4372.52     4345.44     87.49 o 
  -3  -2   9     6506.96     6643.15    117.39 o 
  -2  -2   9     4212.66     4129.33     76.36 o 
  -1  -2   9     3923.76     3637.02     91.37 o 
   0  -2   9      524.93      572.27     33.78 o 
   1  -2   9       68.88      109.02     30.49 o 
   2  -2   9       10.28      102.00     26.99 o 
   3  -2   9       48.75       91.65     27.42 o 
   4  -2   9      871.34     1038.04     44.24 o 
   5  -2   9     1334.07     1371.77     51.22 o 
   6  -2   9     1355.45     1283.39     71.43 o 
   7  -2   9      678.83      710.22     91.55 o 
  -6  -1   9      913.80      855.22     61.73 o 
  -5  -1   9      856.24      748.21     86.76 o 
  -4  -1   9     2676.43     2637.94     81.00 o 
  -3  -1   9     2531.28     2395.22     62.30 o 
  -2  -1   9      554.88      721.29     30.24 o 
  -1  -1   9       10.21       96.83     21.10 o 
   0  -1   9     1011.89     1099.36     77.65 o 
   1  -1   9     2642.40     2933.26     61.09 o 
   2  -1   9     2497.98     2211.93     67.82 o 
   3  -1   9     4032.19     3810.88     95.13 o 
   4  -1   9     1488.77     1454.73     47.69 o 
   5  -1   9     3350.34     3448.28     90.20 o 
   6  -1   9     3653.78     3670.14    138.70 o 
   7  -1   9     1092.95     1098.15    101.51 o 
  -6   0   9     2001.13     2302.86    322.24 o 
  -5   0   9     3375.54     3192.92     95.23 o 
  -4   0   9     4480.22     4454.02    103.88 o 
  -3   0   9     2358.93     2279.80     46.89 o 
  -2   0   9      370.39      582.80     27.49 o 
  -1   0   9      101.63      229.66     22.51 o 
   0   0   9      851.09      862.58     29.32 o 
   1   0   9      453.68      499.32     29.05 o 
   2   0   9     1720.22     1903.53     92.15 o 
   3   0   9     3287.20     3002.52     61.44 o 
   4   0   9     4324.31     4318.46     96.95 o 
   5   0   9     2075.99     1722.13     63.88 o 
   6   0   9      802.82      943.23     53.53 o 
   7   0   9      696.20      709.20     87.09 o 
   8   0   9        5.74      142.27     81.13 o 
  -6   1   9     1038.22     1316.45     69.98 o 
  -5   1   9     1148.90     1215.25     62.68 o 
  -4   1   9      187.85      290.79     43.75 o 
  -3   1   9      259.10      326.04     31.52 o 
  -2   1   9      205.96      315.48     23.51 o 
  -1   1   9     1890.73     1769.43     38.73 o 
   0   1   9     3093.40     2995.37     87.65 o 
   1   1   9     3352.86     2835.07    120.87 o 
   2   1   9     4101.27     4364.45    123.22 o 
   3   1   9     6671.56     6481.36    206.41 o 
   4   1   9     4696.39     4535.30    158.96 o 
   5   1   9     3044.92     2825.79    155.42 o 
   6   1   9     1874.84     1705.03     64.93 o 
   7   1   9      737.04      705.52     56.48 o 
   8   1   9      107.31      117.20     54.31 o 
  -5   2   9      999.82     1022.74     62.13 o 
  -4   2   9      342.51      470.59     53.62 o 
  -3   2   9      735.33      674.26     39.25 o 
  -2   2   9      162.03      280.07     30.53 o 
  -1   2   9     2161.39     2221.95     74.56 o 
   0   2   9     4494.78     4723.82    127.85 o 
   1   2   9     5365.55     4723.81    137.56 o 
   2   2   9     2526.81     2467.64     83.70 o 
   3   2   9     4105.94     3883.55    174.22 o 
   4   2   9     1776.29     1638.78     57.86 o 
   5   2   9      919.04      880.24     46.99 o 
   6   2   9      133.50      102.85     34.61 o 
   7   2   9       44.12      134.60     42.19 o 
   8   2   9      171.32      352.88     88.53 o 
  -5   3   9        1.45      130.12     37.05 o 
  -4   3   9      105.56      138.23     53.47 o 
  -3   3   9      296.25      340.42     65.64 o 
  -2   3   9     7904.46     8013.48    244.92 o 
  -1   3   9     7595.74     7495.88     90.83 o 
   0   3   9     8818.59     8981.55    135.76 o 
   1   3   9    10449.04    10407.61    211.22 o 
   2   3   9     6930.84     6583.17    500.25 o 
   3   3   9     4159.48     3993.68    324.90 o 
   4   3   9     1738.69     1779.94     92.90 o 
   5   3   9       46.22      106.01     29.69 o 
   6   3   9      346.27      345.62     35.96 o 
   7   3   9       43.33      106.51     34.13 o 
   8   3   9      329.53      479.32    176.71 o 
  -5   4   9       36.39      111.32     46.04 o 
  -4   4   9      255.88      356.57     44.13 o 
  -3   4   9     2372.23     2537.65     85.30 o 
  -2   4   9     1696.73     1841.49     69.87 o 
  -1   4   9      160.37      231.15     28.17 o 
   0   4   9     2755.19     2621.04     56.89 o 
   1   4   9     4595.11     4883.53    147.89 o 
   2   4   9     2641.48     2513.49     93.50 o 
   3   4   9      475.61      553.29     64.63 o 
   4   4   9        7.55      129.80     47.82 o 
   5   4   9       16.69      116.37     41.27 o 
   6   4   9      595.90      647.08     53.21 o 
   7   4   9     1665.17     1470.35     64.72 o 
   8   4   9     1518.59     1575.68     68.93 o 
  -5   5   9     1862.41     1979.58     88.74 o 
  -4   5   9     3628.66     3824.78    202.66 o 
  -3   5   9     4692.99     4699.85    118.30 o 
  -2   5   9     5722.13     5594.56    123.47 o 
  -1   5   9     5552.94     5579.49    206.51 o 
   0   5   9     6627.69     6297.63    112.95 o 
   1   5   9     5242.64     5370.02    114.85 o 
   2   5   9     5262.99     5347.42    178.71 o 
   3   5   9     1137.91     1316.44     59.81 o 
   4   5   9       22.19      115.21     47.10 o 
   5   5   9      881.10      822.08     77.60 o 
   6   5   9      929.91      962.03     63.61 o 
   7   5   9      757.94      796.15     64.36 o 
  -4   6   9     2039.59     1953.29     88.57 o 
  -3   6   9     1965.01     1854.45     81.64 o 
  -2   6   9     3191.97     2868.77     95.51 o 
  -1   6   9     1446.58     1461.80    121.84 o 
   0   6   9     1254.23     1131.51     58.40 o 
   1   6   9      290.76      243.51     39.98 o 
   2   6   9       18.53       16.61     52.84 o 
   3   6   9      485.18      475.17     46.27 o 
   4   6   9     1839.85     1821.08     72.41 o 
   5   6   9     3306.53     3537.15    100.01 o 
   6   6   9     3678.52     3503.62    103.19 o 
   7   6   9     2009.22     1705.52    126.30 o 
   8   6   9     2130.57     2330.65    152.91 o 
  -3   7   9     2916.91     2692.65    109.88 o 
  -2   7   9     2915.29     2692.79     96.33 o 
  -1   7   9     2430.98     2169.45     84.79 o 
   0   7   9      607.56      657.93     50.98 o 
   1   7   9      238.48      274.44     50.83 o 
   2   7   9      765.86      829.02     55.46 o 
   3   7   9       23.30       75.29     37.43 o 
   4   7   9     1077.88     1148.19     63.51 o 
   5   7   9     1574.07     1680.72     74.61 o 
   6   7   9      785.58      784.61    101.37 o 
   7   7   9     1600.58     1697.70    132.68 o 
  -2   8   9      722.53      657.90     60.14 o 
  -1   8   9      111.31       84.58     56.51 o 
   0   8   9       24.22       70.68     39.79 o 
   1   8   9       82.53      171.11     42.85 o 
   2   8   9     2287.15     2326.26     88.13 o 
   3   8   9     5439.65     5578.83    199.45 o 
   4   8   9     3583.88     3495.90    106.69 o 
   5   8   9     4563.54     4718.85    194.73 o 
   6   8   9     4088.33     4256.58    195.01 o 
   7   8   9     1927.38     1638.99    143.98 o 
  -1   9   9       23.21       64.48     49.13 o 
   0   9   9       56.72       54.96     46.71 o 
   1   9   9      501.56      514.90     55.29 o 
   2   9   9     1272.23     1338.11     75.10 o 
   3   9   9     2122.78     2269.88    114.81 o 
   4   9   9     2121.85     2059.16    142.35 o 
   5   9   9     2278.70     2328.28    151.47 o 
   6   9   9     1101.86     1221.66    126.26 o 
   1  10   9     2916.94     2638.30    104.05 o 
   2  10   9     2593.50     2685.12    103.47 o 
   3  10   9     2905.30     3525.24    180.92 o 
   4  10   9     2313.37     2274.41    157.70 o 
  -2  -6  10      352.88      508.44     60.17 o 
  -1  -6  10      600.47      606.83     60.53 o 
   0  -6  10      210.22      174.84     50.37 o 
   1  -6  10        0.81      116.13     80.09 o 
   2  -6  10      161.46      151.15     71.53 o 
  -3  -5  10     1534.05     1548.68    111.37 o 
  -2  -5  10     1489.05     1390.37    128.56 o 
  -1  -5  10      576.17      763.98     60.79 o 
   0  -5  10      134.53      232.20     45.68 o 
   1  -5  10      279.85      345.76     58.67 o 
   2  -5  10      525.41      673.97     71.01 o 
   3  -5  10      663.75      870.14     49.19 o 
   4  -5  10      490.83      489.70     47.18 o 
  -4  -4  10     1057.83     1048.91     72.16 o 
  -3  -4  10      475.24      558.03     77.26 o 
  -2  -4  10      339.20      265.32     63.73 o 
  -1  -4  10        0.22       63.25     39.24 o 
   0  -4  10      492.33      343.42     44.19 o 
   1  -4  10      216.60      175.13     42.68 o 
   2  -4  10      574.74      579.34     41.09 o 
   3  -4  10     1000.54     1275.70     54.20 o 
   4  -4  10     1780.80     1870.03     66.01 o 
   5  -4  10     1790.62     1783.83     85.96 o 
  -4  -3  10      634.17      772.44     51.21 o 
  -3  -3  10      258.10      370.47     62.25 o 
  -2  -3  10       37.04       78.24     78.29 o 
  -1  -3  10      298.15      469.63     46.76 o 
   0  -3  10      576.04      577.34     48.64 o 
   1  -3  10      741.70      844.91     42.65 o 
   2  -3  10     2289.31     2038.92    119.11 o 
   3  -3  10     1456.65     1451.70     56.13 o 
   4  -3  10     1535.96     1531.01     56.46 o 
   5  -3  10      990.35     1125.54     62.95 o 
   6  -3  10      474.71      507.67     79.60 o 
  -5  -2  10      331.48      321.90     50.30 o 
  -4  -2  10      115.81      169.27     43.91 o 
  -3  -2  10       82.90      114.89     32.81 o 
  -2  -2  10      533.36      454.03     46.41 o 
  -1  -2  10     3019.98     3189.00     91.42 o 
   0  -2  10     3954.90     3990.77    132.66 o 
   1  -2  10     3393.25     3573.25    118.61 o 
   2  -2  10     2994.06     2881.38    191.41 o 
   3  -2  10     5158.71     4773.67     91.57 o 
   4  -2  10     1678.20     1820.52     58.76 o 
   5  -2  10     1353.68     1454.65     53.78 o 
   6  -2  10      623.49      712.70     84.17 o 
   7  -2  10       50.85       90.78     76.55 o 
  -5  -1  10      283.95      340.77     47.16 o 
  -4  -1  10        2.11      107.59     41.92 o 
  -3  -1  10       36.37      140.95     46.75 o 
  -2  -1  10      349.12      460.31     34.82 o 
  -1  -1  10     1075.51      911.78     40.42 o 
   0  -1  10     2674.11     2677.17     61.60 o 
   1  -1  10     3012.94     2821.51    115.83 o 
   2  -1  10     1656.42     1824.07     53.00 o 
   3  -1  10      218.43      251.13     29.73 o 
   4  -1  10     1645.26     1552.30     52.27 o 
   5  -1  10      566.10      549.50     36.68 o 
   6  -1  10        2.45      126.49     63.37 o 
   7  -1  10      110.78       84.86     71.39 o 
  -5   0  10      179.10      262.07     44.95 o 
  -4   0  10      748.45      753.43    144.12 o 
  -3   0  10     3551.92     3554.54     85.88 o 
  -2   0  10     4385.43     4724.07     68.31 o 
  -1   0  10     4630.61     4331.44    117.61 o 
   0   0  10     6058.37     5944.35    151.96 o 
   1   0  10     5416.43     4875.36    104.45 o 
   2   0  10     4450.68     4483.55     77.74 o 
   3   0  10     4589.35     4378.22    154.32 o 
   4   0  10      366.11      405.00     64.49 o 
   5   0  10      172.98      179.76     35.05 o 
   6   0  10      164.66      183.49     37.72 o 
   7   0  10      458.40      481.92     78.25 o 
  -5   1  10      263.88      352.17     60.89 o 
  -4   1  10      396.32      446.83     45.09 o 
  -3   1  10     3787.22     3490.06     71.11 o 
  -2   1  10     1419.60     1644.57     41.56 o 
  -1   1  10     2944.81     2945.32     64.89 o 
   0   1  10     2584.47     2632.59     47.73 o 
   1   1  10     2220.07     1959.25     65.74 o 
   2   1  10     2004.49     1750.84     48.29 o 
   3   1  10      435.76      536.05     34.65 o 
   4   1  10       60.06      141.24     83.70 o 
   5   1  10      492.27      444.91     41.99 o 
   6   1  10     1396.37     1496.98     66.85 o 
   7   1  10     1925.06     1932.34     75.09 o 
   8   1  10     1188.38     1486.96    119.65 o 
  -5   2  10     2093.64     2144.90     82.09 o 
  -4   2  10     2930.77     3153.43    138.67 o 
  -3   2  10     2305.86     2153.35     57.40 o 
  -2   2  10     3226.06     3203.51     55.52 o 
  -1   2  10     4024.93     3990.27    127.27 o 
   0   2  10     3363.08     3490.51     57.79 o 
   1   2  10     1485.26     1613.23     67.01 o 
   2   2  10     2007.27     1774.90     72.70 o 
   3   2  10      247.76      414.22     92.13 o 
   4   2  10       27.62      117.56     30.04 o 
   5   2  10     1180.35     1047.17     75.48 o 
   6   2  10      743.04      735.80     48.38 o 
   7   2  10     1160.30     1129.61     59.86 o 
   8   2  10      581.67      679.19     93.69 o 
  -5   3  10     1485.70     1530.04     70.31 o 
  -4   3  10     2195.83     2373.22     82.13 o 
  -3   3  10     3661.05     3812.40    100.46 o 
  -2   3  10     3108.24     3084.03     86.71 o 
  -1   3  10     2749.39     3047.93     75.83 o 
   0   3  10      537.21      545.66     33.06 o 
   1   3  10      111.49      233.09     25.63 o 
   2   3  10      258.21      307.12     26.21 o 
   3   3  10     1289.67     1201.09     41.45 o 
   4   3  10     5347.45     5394.14    306.64 o 
   5   3  10     4399.03     4111.28    240.11 o 
   6   3  10     2315.59     2200.74    127.88 o 
   7   3  10     1878.09     1931.38     73.63 o 
   8   3  10     1901.27     1920.51    108.69 o 
  -4   4  10     4021.85     3900.99    112.32 o 
  -3   4  10     4018.53     4253.36    110.49 o 
  -2   4  10     2445.95     2416.66     80.09 o 
  -1   4  10      412.48      548.09     34.94 o 
   0   4  10     1298.49     1163.88     41.32 o 
   1   4  10      378.62      481.21     46.48 o 
   2   4  10       32.19      118.77     27.64 o 
   3   4  10      835.45      796.29     98.55 o 
   4   4  10     3447.74     3201.12    124.56 o 
   5   4  10     4047.15     3969.02    148.46 o 
   6   4  10     3061.38     2825.02    110.44 o 
   7   4  10     1329.36     1159.87    145.07 o 
   8   4  10      224.71      194.10     44.82 o 
  -4   5  10      494.37      521.74     55.91 o 
  -3   5  10      548.02      613.90     54.08 o 
  -2   5  10       33.95        5.74     37.80 o 
  -1   5  10       62.96      142.24     34.65 o 
   0   5  10      163.37      234.32     33.85 o 
   1   5  10     1852.57     1920.85     63.60 o 
   2   5  10     2995.30     2998.15     67.04 o 
   3   5  10     4096.71     4175.37    100.15 o 
   4   5  10     6401.78     6247.71    125.71 o 
   5   5  10     4035.09     4322.75    136.23 o 
   6   5  10     3143.90     3144.18     99.26 o 
   7   5  10     1059.18     1273.76     98.81 o 
   8   5  10      167.79      263.24    104.27 o 
  -3   6  10     1603.92     1638.25     81.19 o 
  -2   6  10       67.58       61.68     39.85 o 
  -1   6  10        5.49       84.23     63.30 o 
   0   6  10      121.65      258.21     66.71 o 
   1   6  10     1127.88     1100.78     44.95 o 
   2   6  10     6359.08     6329.41    129.28 o 
   3   6  10     2631.32     2756.85    146.93 o 
   4   6  10     3303.54     3219.65     94.93 o 
   5   6  10     1700.23     1869.66     78.47 o 
   6   6  10      618.53      706.00     58.00 o 
   7   6  10      198.22      444.25     62.88 o 
  -3   7  10        8.68      120.86     50.90 o 
  -2   7  10      475.98      605.96     93.57 o 
  -1   7  10     1618.83     1760.58     79.24 o 
   0   7  10     4858.51     4689.54    192.94 o 
   1   7  10     4103.89     4140.81    111.28 o 
   2   7  10     3557.71     3600.55    103.99 o 
   3   7  10     7732.33     7874.85    152.66 o 
   4   7  10     3261.50     3229.65    100.07 o 
   5   7  10     1810.70     1907.05    164.47 o 
   6   7  10      355.90      583.40    128.37 o 
   7   7  10      810.05      901.42    111.88 o 
  -2   8  10      215.27      258.73     52.50 o 
  -1   8  10     1247.48     1146.81     70.90 o 
   0   8  10     2198.72     2196.84    243.35 o 
   1   8  10     3493.10     3667.44    146.51 o 
   2   8  10     3708.40     3532.45    108.93 o 
   3   8  10      924.74     1013.57     63.87 o 
   4   8  10      703.73      859.28     64.98 o 
   5   8  10      101.25      336.30     55.83 o 
   6   8  10      200.91      382.53    104.24 o 
  -1   9  10     2793.23     2846.96    152.56 o 
   0   9  10     3940.36     4036.96    126.15 o 
   1   9  10     6717.66     6317.12    153.69 o 
   2   9  10     3497.21     3324.93    112.58 o 
   3   9  10     1398.91     1412.09     79.54 o 
   4   9  10      517.00      618.68     61.99 o 
   5   9  10       23.43       37.36     99.39 o 
   2  10  10     1086.61     1107.21     76.99 o 
   3  10  10       45.50      176.10     60.66 o 
  -2  -5  11      627.65      615.13     61.72 o 
  -1  -5  11      936.56     1012.49     92.13 o 
   0  -5  11     1756.24     1556.80     83.83 o 
   1  -5  11     2864.31     2643.63    126.14 o 
   2  -5  11     2665.23     2397.79     96.82 o 
   3  -5  11      698.25      878.68     54.09 o 
  -3  -4  11      421.36      471.58     61.25 o 
  -2  -4  11      537.06      450.39    111.47 o 
  -1  -4  11     1145.60     1296.73    110.28 o 
   0  -4  11     2149.04     1792.20    120.39 o 
   1  -4  11     1404.76     1385.41     73.13 o 
   2  -4  11      573.16      577.98     57.99 o 
   3  -4  11      660.59      673.29     63.26 o 
   4  -4  11      460.65      594.53     59.23 o 
  -4  -3  11      479.28      545.59     84.29 o 
  -3  -3  11      971.50     1085.12    181.92 o 
  -2  -3  11     1481.70     1219.42     68.45 o 
  -1  -3  11     2295.80     1999.81     81.42 o 
   0  -3  11     3203.41     3100.32    101.97 o 
   1  -3  11     2020.03     2127.92    129.45 o 
   2  -3  11     1464.32     1541.24     57.38 o 
   3  -3  11      598.57      485.23     41.48 o 
   4  -3  11       59.48      160.53     38.53 o 
   5  -3  11        0.66       38.59     65.64 o 
  -4  -2  11     1610.65     1787.90    212.95 o 
  -3  -2  11     1379.69     1473.60    102.55 o 
  -2  -2  11     1885.05     1960.03    139.58 o 
  -1  -2  11     2798.56     2573.50     88.32 o 
   0  -2  11     1206.51     1250.51     50.07 o 
   1  -2  11     1458.23     1532.22    113.82 o 
   2  -2  11      493.13      607.71     38.93 o 
   3  -2  11      307.75      406.21     37.28 o 
   4  -2  11      214.83      362.13     61.69 o 
   5  -2  11      454.84      605.37     65.71 o 
   6  -2  11      658.77      643.15     55.85 o 
  -4  -1  11     1880.32     1970.09     79.34 o 
  -3  -1  11     2204.18     2378.18     66.45 o 
  -2  -1  11     4064.75     4196.82    160.01 o 
  -1  -1  11     4589.49     4255.90     83.04 o 
   0  -1  11     2146.27     2226.46     59.64 o 
   1  -1  11      585.52      527.47     36.52 o 
   2  -1  11       41.34       93.57     39.62 o 
   3  -1  11       15.20       92.05     60.29 o 
   4  -1  11      861.14      790.70     42.72 o 
   5  -1  11      632.72      690.90     40.83 o 
   6  -1  11     1015.12     1093.83     62.54 o 
   7  -1  11      694.39      700.13     89.83 o 
  -4   0  11      918.91     1022.80     59.26 o 
  -3   0  11     1501.14     1466.79     65.25 o 
  -2   0  11     1683.57     1841.72     54.47 o 
  -1   0  11      724.42      855.11     39.38 o 
   0   0  11       52.85      101.18     29.41 o 
   1   0  11      109.67      177.15     28.12 o 
   2   0  11      573.00      810.79     57.78 o 
   3   0  11     1386.87     1371.66     71.40 o 
   4   0  11     1814.66     1895.00     56.25 o 
   5   0  11     2963.02     2722.38     95.64 o 
   6   0  11     2550.57     2633.89    139.51 o 
   7   0  11     1514.22     1591.54     73.38 o 
  -4   1  11     3219.42     3273.06     95.63 o 
  -3   1  11     2130.10     2080.83     98.22 o 
  -2   1  11      927.70     1049.30     81.68 o 
  -1   1  11      854.13      985.77     64.68 o 
   0   1  11      443.40      540.90     51.69 o 
   1   1  11      496.06      389.69     30.51 o 
   2   1  11      650.71      752.70     37.97 o 
   3   1  11     1693.53     1755.69    110.10 o 
   4   1  11     1981.44     2082.52     91.22 o 
   5   1  11     1940.95     1613.04     67.12 o 
   6   1  11     1606.15     1351.95     74.73 o 
   7   1  11      559.19      580.49     52.15 o 
  -4   2  11     1244.09     1325.12     64.99 o 
  -3   2  11      977.28     1195.94     47.43 o 
  -2   2  11       15.13      132.16     36.62 o 
  -1   2  11      565.15      695.48    111.88 o 
   0   2  11     1253.27     1294.74     42.76 o 
   1   2  11     1834.24     1565.97     46.20 o 
   2   2  11     3585.71     3358.31     84.80 o 
   3   2  11     5388.39     5024.88    105.60 o 
   4   2  11     4782.86     4569.53    103.29 o 
   5   2  11     4103.64     3758.86     97.21 o 
   6   2  11     2371.23     1936.55    114.16 o 
   7   2  11      588.90      586.45     53.02 o 
  -4   3  11     1577.42     1666.23    182.40 o 
  -3   3  11      626.29      816.62     53.96 o 
  -2   3  11      151.13      242.19     38.08 o 
  -1   3  11      200.87      252.06     31.79 o 
   0   3  11     4202.27     4318.43    132.32 o 
   1   3  11     6228.92     6184.06     89.87 o 
   2   3  11     1335.04     1048.01     39.99 o 
   3   3  11     2111.49     1987.28    117.44 o 
   4   3  11     1876.22     1609.97     63.12 o 
   5   3  11      594.14      610.72     44.72 o 
   6   3  11      284.70      290.24     39.39 o 
   7   3  11        8.95       18.33     39.76 o 
  -4   4  11       12.28       83.59     45.72 o 
  -3   4  11      111.85      215.26     41.81 o 
  -2   4  11      961.75      851.03     53.14 o 
  -1   4  11     4299.68     4231.34     91.03 o 
   0   4  11     5181.10     5022.96     85.39 o 
   1   4  11     3746.14     3865.04     92.92 o 
   2   4  11     5622.96     5504.08    281.20 o 
   3   4  11     4473.12     4302.43     79.25 o 
   4   4  11     3597.37     3217.02     87.71 o 
   5   4  11      908.33      820.40     71.50 o 
   6   4  11      397.57      351.29     41.13 o 
   7   4  11       60.38      147.39     41.21 o 
  -3   5  11      206.93      311.58     48.80 o 
  -2   5  11     1229.38     1329.82     68.01 o 
  -1   5  11     2351.49     2520.11     85.56 o 
   0   5  11     2411.89     2221.68     70.91 o 
   1   5  11     3645.50     3683.40     74.91 o 
   2   5  11     2949.79     2951.66     88.36 o 
   3   5  11     1182.28     1221.89    130.25 o 
   4   5  11      970.19      899.55     52.08 o 
   5   5  11        4.49       69.14     52.78 o 
   6   5  11      131.90      145.98     37.52 o 
   7   5  11      398.02      491.23     50.65 o 
  -3   6  11     1901.73     2095.09    131.67 o 
  -2   6  11     5430.46     5870.50    141.28 o 
  -1   6  11     4713.11     5091.51    320.29 o 
   0   6  11     5971.54     6115.87    101.28 o 
   1   6  11     4644.45     4754.26     89.54 o 
   2   6  11     1038.64     1231.34     48.81 o 
   3   6  11     1069.82     1054.21     61.12 o 
   4   6  11       33.62      163.83    129.30 o 
   5   6  11       22.53      144.09     46.69 o 
   6   6  11      514.36      459.14     57.29 o 
   7   6  11      675.87      810.75     90.53 o 
  -2   7  11     2785.47     2857.74    146.68 o 
  -1   7  11     2643.95     2464.42    148.26 o 
   0   7  11     1381.68     1439.47     73.58 o 
   1   7  11     1360.94     1327.39     52.09 o 
   2   7  11       45.37      134.78     39.94 o 
   3   7  11      182.63      364.82     80.83 o 
   4   7  11      580.25      692.84     60.87 o 
   5   7  11      699.80      773.97     64.88 o 
   6   7  11      712.37      726.09     88.46 o 
   7   7  11     1416.68     1399.74    136.07 o 
  -1   8  11     2215.75     2062.98     91.61 o 
   0   8  11     1570.97     1512.04     79.48 o 
   1   8  11     1493.98     1460.96     77.54 o 
   2   8  11      312.31      338.07     50.42 o 
   3   8  11        1.93      105.63     44.85 o 
   4   8  11      571.27      655.62     60.73 o 
   5   8  11     1505.62     1561.35     79.89 o 
   6   8  11      998.94     1273.16    132.91 o 
   0   9  11       33.22      100.79     51.32 o 
   1   9  11       79.05      125.86     51.62 o 
   2   9  11      347.54      490.78     57.60 o 
   3   9  11     1792.33     1855.92    103.34 o 
   4   9  11     2350.07     2414.05     99.30 o 
   5   9  11     3572.13     3818.13    192.69 o 
  -2  -4  12      848.55      833.89     67.89 o 
  -1  -4  12      579.90      610.51     59.62 o 
   0  -4  12      603.49      636.31     57.58 o 
   1  -4  12      159.65      232.59     53.44 o 
   2  -4  12        4.12      122.22     49.27 o 
   3  -4  12       53.21      165.62     41.43 o 
  -2  -3  12      287.20      430.62     55.81 o 
  -1  -3  12      182.00      210.24     50.55 o 
   0  -3  12       12.00      121.47     45.01 o 
   1  -3  12       68.77      147.67     45.83 o 
   2  -3  12      447.19      482.39     41.30 o 
   3  -3  12     1192.65     1195.19     55.40 o 
   4  -3  12     2087.66     2114.87     69.92 o 
   5  -3  12     1705.31     1826.58     67.05 o 
  -3  -2  12      701.57      710.75     64.39 o 
  -2  -2  12      214.92      334.68     52.34 o 
  -1  -2  12       59.99      245.07     49.45 o 
   0  -2  12        5.66       64.27     43.27 o 
   1  -2  12      651.67      707.92     43.42 o 
   2  -2  12     1009.14      992.42     49.57 o 
   3  -2  12     1246.99     1308.23     54.38 o 
   4  -2  12     1013.22     1044.26     65.56 o 
   5  -2  12     1393.54     1395.17     74.51 o 
  -3  -1  12       10.97      190.32     81.43 o 
  -2  -1  12       17.37      131.08     45.45 o 
  -1  -1  12       56.53      160.10     79.50 o 
   0  -1  12     1334.51     1381.97     52.83 o 
   1  -1  12     1488.06     1479.65     56.46 o 
   2  -1  12     3301.38     3407.35     84.62 o 
   3  -1  12     3288.96     3101.14    151.51 o 
   4  -1  12     1650.99     1607.11     92.67 o 
   5  -1  12      631.20      698.61     52.91 o 
   6  -1  12      651.96      760.52     88.99 o 
  -4   0  12      264.77      369.81     59.25 o 
  -3   0  12       75.60      180.68     91.73 o 
  -2   0  12       70.04      370.25     72.08 o 
  -1   0  12     1205.29     1288.46     49.24 o 
   0   0  12     1961.58     2006.71     80.21 o 
   1   0  12     1985.19     1745.12    107.03 o 
   2   0  12     2619.65     2581.10     65.94 o 
   3   0  12     2631.04     2848.58    110.42 o 
   4   0  12     1370.86     1603.13    109.92 o 
   5   0  12      895.93      971.96     58.33 o 
   6   0  12       75.43      120.86     41.19 o 
  -4   1  12      168.22      263.21     49.97 o 
  -3   1  12      932.21      991.13    144.56 o 
  -2   1  12      741.20     1110.63    131.65 o 
  -1   1  12     3598.28     3781.49    130.16 o 
   0   1  12     4375.93     4427.25    222.12 o 
   1   1  12     3655.89     3167.60     84.80 o 
   2   1  12     3007.35     2728.86    141.44 o 
   3   1  12     2286.19     2105.75     73.07 o 
   4   1  12     1167.38     1314.00    109.53 o 
   5   1  12      465.39      440.40     43.77 o 
   6   1  12       24.23       43.22     43.76 o 
   7   1  12       69.82      127.80     43.34 o 
  -4   2  12      203.35      371.65     66.68 o 
  -3   2  12      377.35      364.17     44.22 o 
  -2   2  12     2299.91     2122.61     84.57 o 
  -1   2  12      915.13      931.58     47.13 o 
   0   2  12     2673.22     2561.04     67.14 o 
   1   2  12     3112.27     3082.15     94.20 o 
   2   2  12      822.40      617.53     43.62 o 
   3   2  12      209.11      210.63     35.52 o 
   4   2  12       18.18       41.51     33.49 o 
   5   2  12       88.60       82.70     36.19 o 
   6   2  12       90.56      113.57     38.78 o 
   7   2  12     1006.17     1114.98     99.79 o 
  -3   3  12     2839.77     3104.44     95.80 o 
  -2   3  12     3296.06     2928.08     87.94 o 
  -1   3  12     5753.65     5591.41    130.90 o 
   0   3  12     8734.03     8288.41    269.85 o 
   1   3  12     4113.04     4559.15    207.17 o 
   2   3  12     1134.71     1066.14     54.45 o 
   3   3  12       84.44       92.36     32.02 o 
   4   3  12        1.31       51.05     32.26 o 
   5   3  12       49.69      126.68     36.70 o 
   6   3  12      621.12      594.60    113.28 o 
   7   3  12      452.25      528.30     65.22 o 
  -3   4  12     1330.49     1576.84     74.70 o 
  -2   4  12     2454.13     2567.73     88.85 o 
  -1   4  12     1680.38     1868.40     97.72 o 
   0   4  12     1041.42     1005.67     51.25 o 
   1   4  12       30.54       77.61     27.30 o 
   2   4  12       37.29      125.56     27.97 o 
   3   4  12       78.69      100.11     31.63 o 
   4   4  12     1010.72      913.33     51.99 o 
   5   4  12     1598.55     1693.11     88.97 o 
   6   4  12     1450.06     1255.93    104.18 o 
   7   4  12     1851.09     1872.03     79.83 o 
  -3   5  12     2495.68     2800.80    101.69 o 
  -2   5  12     2501.38     2541.04     90.65 o 
  -1   5  12     1542.96     1802.59    111.58 o 
   0   5  12     1437.94     1506.41     53.16 o 
   1   5  12      144.80      159.25     56.05 o 
   2   5  12       16.62       98.45     27.99 o 
   3   5  12      312.11      294.76     49.74 o 
   4   5  12     1285.85     1167.94     59.47 o 
   5   5  12     1498.06     1408.50     76.73 o 
   6   5  12     1483.14     1278.23     63.96 o 
   7   5  12      945.50     1137.68     67.08 o 
  -2   6  12      767.53      760.05    120.16 o 
  -1   6  12      435.94      541.86     58.13 o 
   0   6  12       67.77      149.65     39.01 o 
   1   6  12      166.35      233.15     46.11 o 
   2   6  12     1253.61     1210.43     82.83 o 
   3   6  12     1328.20     1432.35     54.49 o 
   4   6  12     3914.99     3824.00    123.89 o 
   5   6  12     2934.48     2621.58    184.59 o 
   6   6  12     1375.51     1392.45     92.62 o 
  -1   7  12        1.23       18.27     44.25 o 
   0   7  12       43.55      143.19     42.42 o 
   1   7  12      594.69      585.48     39.88 o 
   2   7  12     1872.52     1870.39     63.00 o 
   3   7  12     1714.14     1986.14    116.53 o 
   4   7  12      849.82      912.42     65.41 o 
   5   7  12     2117.15     2058.56     90.17 o 
   6   7  12     1043.91     1100.17     86.83 o 
   0   8  12     1303.73     1275.38     78.74 o 
   1   8  12     2218.46     2248.60     93.63 o 
   2   8  12     2514.91     2391.09    210.85 o 
   3   8  12     3484.44     3686.07    211.20 o 
   4   8  12     4431.88     4408.27    128.01 o 
   5   8  12     2349.13     2539.45    189.45 o 
   2   9  12      990.42     1294.99    111.30 o 
   3   9  12     1421.40     1359.66     81.06 o 
  -1  -3  13      641.89      725.85     64.30 o 
   0  -3  13      614.65      728.97    127.77 o 
   1  -3  13     1122.93     1356.07     75.28 o 
   2  -3  13     1154.72     1249.32     57.58 o 
   3  -3  13      867.94      840.45     51.88 o 
  -2  -2  13     1749.66     1833.03     83.15 o 
  -1  -2  13     2232.78     2199.45     90.06 o 
   0  -2  13     2887.78     2688.83     96.73 o 
   1  -2  13     2489.62     2641.71     82.95 o 
   2  -2  13     1663.18     1879.81     65.38 o 
   3  -2  13      788.36      911.12     76.71 o 
   4  -2  13      729.40      756.84     50.13 o 
  -2  -1  13      767.69     1078.74     69.72 o 
  -1  -1  13     1416.19     1431.00    126.72 o 
   0  -1  13     2173.03     2129.10     69.78 o 
   1  -1  13     1865.58     1842.96     73.81 o 
   2  -1  13      545.75      630.94     42.58 o 
   3  -1  13       55.03      279.08    113.89 o 
   4  -1  13      224.01      186.23     44.12 o 
   5  -1  13        8.77      145.48     37.13 o 
  -3   0  13     2313.49     2344.00    134.21 o 
  -2   0  13     1628.15     1977.42    120.46 o 
  -1   0  13     3289.87     3485.59     79.45 o 
   0   0  13     2416.53     2636.70    157.66 o 
   1   0  13      765.02      772.10     85.78 o 
   2   0  13      184.60      220.25     33.27 o 
   3   0  13       44.79       76.26     54.67 o 
   4   0  13      187.19      150.94     48.81 o 
   5   0  13      434.02      421.21     47.76 o 
   6   0  13      413.92      593.31     52.18 o 
  -3   1  13     1420.34     1385.64     98.25 o 
  -1   1  13     1220.76     1315.33     75.48 o 
   0   1  13      586.09      597.15     45.45 o 
   1   1  13      161.90      303.88     53.45 o 
   2   1  13        2.45       19.68     33.99 o 
   3   1  13      697.94      771.08     61.24 o 
   4   1  13     1122.63     1184.37     61.55 o 
   5   1  13     1137.83     1081.61     77.50 o 
   6   1  13      866.44      843.36     60.57 o 
  -3   2  13     1710.56     1927.00    107.37 o 
  -2   2  13      813.66      841.98     55.35 o 
  -1   2  13     1936.52     2018.71     71.03 o 
   0   2  13      221.50      234.77     38.07 o 
   1   2  13        2.25       43.08     51.82 o 
   2   2  13      212.77      235.20     36.36 o 
   3   2  13      656.06      761.13     51.40 o 
   4   2  13     1226.68     1342.11     83.90 o 
   5   2  13      670.61      652.48     51.06 o 
   6   2  13      984.51      935.36    129.77 o 
  -3   3  13      774.23     1017.95     62.99 o 
  -2   3  13      575.71      595.88     52.67 o 
  -1   3  13        5.51      107.82     51.44 o 
   0   3  13       67.57       90.06     28.45 o 
   1   3  13     1812.46     1819.56    116.09 o 
   2   3  13     4152.63     3805.87     99.27 o 
   3   3  13     4574.92     4078.48    285.26 o 
   4   3  13     2630.23     2271.82    173.01 o 
   5   3  13     1728.98     1637.67     71.13 o 
   6   3  13     1064.10      924.32     82.97 o 
  -2   4  13      148.54      276.93     47.27 o 
  -1   4  13       22.44       96.41     36.92 o 
   0   4  13      180.93      250.65     36.97 o 
   1   4  13     1340.35     1571.58     55.16 o 
   2   4  13     1123.49     1035.59     57.04 o 
   3   4  13      611.92      563.50     54.10 o 
   4   4  13     1704.27     1534.86     78.29 o 
   5   4  13     1207.21     1075.05     61.21 o 
   6   4  13     1051.20      957.02    133.26 o 
  -2   5  13      683.97      715.46     60.45 o 
  -1   5  13      920.26      950.12     62.82 o 
   0   5  13     2300.98     2216.86    119.95 o 
   1   5  13     2942.20     2865.61     71.93 o 
   2   5  13     3432.77     3313.02    149.17 o 
   3   5  13     2275.13     2203.42     78.42 o 
   4   5  13     2682.23     2642.05     87.57 o 
   5   5  13     1246.19     1104.46     61.03 o 
   6   5  13      630.59      721.53    148.26 o 
  -1   6  13     1708.09     1807.90    152.40 o 
   0   6  13     2775.45     2927.02     97.30 o 
   1   6  13     1937.69     1980.72     63.19 o 
   2   6  13     1446.84     1353.85     52.80 o 
   3   6  13     2412.05     2448.85     71.23 o 
   4   6  13      342.02      336.92     44.38 o 
   5   6  13      278.32      323.98     56.12 o 
   6   6  13        0.20       90.33     47.13 o 
   0   7  13     3980.65     4457.13    126.81 o 
   1   7  13     2875.92     2906.89     78.24 o 
   2   7  13     1085.22     1175.04     56.88 o 
   3   7  13      399.68      453.91     45.40 o 
   4   7  13     1337.55     1484.91     91.36 o 
   5   7  13      156.55      226.11     47.26 o 
   1   8  13     1158.33     1080.43    112.81 o 
   2   8  13      235.57      435.49     62.41 o 
   3   8  13       50.77       92.66     39.35 o 
   4   8  13        0.03      138.74     56.48 o 
   0  -2  14        2.89       90.49     54.78 o 
   1  -2  14       37.72       95.43     64.20 o 
   2  -2  14      144.68      240.84     60.03 o 
   3  -2  14      565.70      588.36     88.01 o 
  -1  -1  14      220.52      498.84     62.47 o 
   0  -1  14       75.15      146.05     51.56 o 
   1  -1  14        2.52       78.69     38.07 o 
   2  -1  14      371.52      533.45     69.20 o 
   3  -1  14      704.17      777.11     59.16 o 
   4  -1  14      573.13      543.33     55.59 o 
  -2   0  14       14.80      342.90     89.01 o 
  -1   0  14       13.21      273.43     77.26 o 
   0   0  14      251.58      338.18     47.16 o 
   1   0  14     1338.00     1331.42    126.86 o 
   2   0  14     1326.95     1417.33     96.46 o 
   3   0  14     1594.08     1707.73     77.99 o 
   4   0  14     1500.25     1508.38     92.48 o 
   5   0  14      957.91      873.73     91.32 o 
  -1   1  14      421.21      537.92     53.57 o 
   0   1  14      584.76      738.07     54.20 o 
   1   1  14      865.65      819.40     91.95 o 
   2   1  14     1562.92     1485.25     67.57 o 
   3   1  14     1764.49     1786.87     75.00 o 
   4   1  14     1128.84     1099.79     62.82 o 
   5   1  14      535.22      647.16     99.20 o 
  -2   2  14      419.70      590.66     74.48 o 
  -1   2  14     1099.28     1146.78    110.48 o 
   0   2  14     2076.16     2284.54     93.41 o 
   1   2  14     1554.75     1680.95     71.54 o 
   2   2  14     1092.61      919.02     85.67 o 
   3   2  14     2865.58     2884.00     92.17 o 
   4   2  14     1437.98     1361.63    155.61 o 
   5   2  14      642.40      711.48     71.08 o 
   6   2  14      243.26      270.21     59.63 o 
  -2   3  14      681.23      787.00     59.03 o 
  -1   3  14     1322.16     1195.33     89.55 o 
   0   3  14     1574.85     1478.82     66.86 o 
   1   3  14     1822.51     1800.95     72.02 o 
   2   3  14     2689.51     2579.25     86.12 o 
   3   3  14      544.73      638.67     91.13 o 
   4   3  14       61.99       72.30     39.61 o 
   5   3  14       17.63       24.79     40.68 o 
   6   3  14        3.22       72.70     44.60 o 
  -1   4  14     2441.40     2442.90     88.79 o 
   0   4  14     2885.84     2732.12     72.17 o 
   1   4  14     2687.74     2543.31    100.99 o 
   2   4  14     1186.95     1256.92     65.88 o 
   3   4  14      693.34      670.08     53.78 o 
   4   4  14      426.84      502.46     47.65 o 
   5   4  14       51.03       61.59     59.98 o 
   6   4  14       74.93      129.57     46.98 o 
  -1   5  14      961.40     1058.71     65.37 o 
   0   5  14      991.33      999.70     63.34 o 
   1   5  14      492.05      500.05     53.41 o 
   2   5  14       59.29      124.37     38.19 o 
   3   5  14      142.33      136.50     39.35 o 
   4   5  14      114.21      142.76     41.00 o 
   5   5  14      237.81      333.99     46.61 o 
   0   6  14     1352.18     1583.10     84.25 o 
   1   6  14     1191.35     1251.56     76.35 o 
   2   6  14        2.73      127.16     39.54 o 
   3   6  14      125.68      242.34     44.68 o 
   4   6  14       55.43       97.30     42.94 o 
   5   6  14      436.86      429.91    102.17 o 
   1   7  14        2.33      132.65     50.97 o 
   2   7  14      306.60      350.13     40.51 o 
   3   7  14      796.80      848.35     53.58 o 
   4   7  14     2167.28     2312.93     88.52 o 
   0   0  15     1044.77      955.29     91.04 o 
   1   0  15      826.04      797.88     59.61 o 
   2   0  15      639.12      678.17     56.08 o 
   3   0  15      188.73      253.32     46.27 o 
   0   1  15     1943.75     2077.15    211.34 o 
   1   1  15      992.70     1189.42     65.48 o 
   2   1  15      287.84      378.88    134.25 o 
   3   1  15      280.66      295.47     46.18 o 
   4   1  15       71.71       91.81     41.96 o 
   0   2  15      401.86      425.03     47.23 o 
   1   2  15      228.90      315.73     46.00 o 
   2   2  15      132.50      148.28     43.08 o 
   3   2  15       17.18       58.68     39.33 o 
   4   2  15      165.99      270.26     45.81 o 
   0   3  15      975.55      889.22     58.87 o 
   1   3  15       74.13      171.72     41.61 o 
   2   3  15        7.53       52.70     76.56 o 
   3   3  15      195.50      198.54     42.39 o 
   4   3  15     1177.75     1217.13     68.95 o 
   5   3  15      753.29      847.88     62.65 o 
   0   4  15       24.93      162.09     83.03 o 
   1   4  15      133.70      309.16     91.75 o 
   2   4  15      459.64      460.62     50.45 o 
   3   4  15     1000.69     1124.34     66.44 o 
   4   4  15     1105.56      993.50     66.38 o 
   1   5  15       27.34      175.29     45.98 o 
   2   5  15      686.77      807.95     95.95 o 
   3   5  15     1297.68     1415.35     84.97 o 
   4   5  15     1554.91     1409.98     73.74 o 
   2   6  15     2114.60     2154.35     86.89 o 
   3   6  15     2075.49     2035.46     86.18 o 
                                                 
